# Supplementary material for: High Expression of JMJD4 Is a Potential Diagnostic and Prognostic Marker of Renal Cell Carcinoma
Source: Dis Markers. 2021 Dec 24;2021:9573540. doi: 10.1155/2021/9573540 (PMC8720244; doi:10.1155/2021/9573540)
Supplement: Supplementary 2 — Supplemental material 2: details of the enriched genes in biological process of GO analysis. [file 9573540.f2.xlsx]

## Sheet: supplemental material 2
GO ID	Description	out (383)	All (17743)	pvalue	p.adjust	Genes
GO:0070268	cornification	24	112	1.55023e-17	6.60706e-14	ENSG00000105141;ENSG00000124102;ENSG00000131737;ENSG00000134757;ENSG00000135480;ENSG00000163207;ENSG00000163209;ENSG00000167754;ENSG00000169469;ENSG00000169474;ENSG00000170423;ENSG00000170454;ENSG00000170465;ENSG00000170477;ENSG00000171346;ENSG00000185479;ENSG00000186081;ENSG00000186474;ENSG00000186832;ENSG00000186847;ENSG00000189182;ENSG00000203785;ENSG00000204897;ENSG00000205420
GO:0031424	keratinization	30	225	1.3733e-15	2.92651e-12	ENSG00000105141;ENSG00000124102;ENSG00000131737;ENSG00000134757;ENSG00000135480;ENSG00000163207;ENSG00000163209;ENSG00000167754;ENSG00000169469;ENSG00000169474;ENSG00000170423;ENSG00000170454;ENSG00000170465;ENSG00000170477;ENSG00000171346;ENSG00000185479;ENSG00000186081;ENSG00000186226;ENSG00000186474;ENSG00000186832;ENSG00000186847;ENSG00000188581;ENSG00000189169;ENSG00000189182;ENSG00000196224…
GO:0030216	keratinocyte differentiation	33	304	2.2229e-14	3.158e-11	ENSG00000105141;ENSG00000109101;ENSG00000124102;ENSG00000131737;ENSG00000134757;ENSG00000135480;ENSG00000143556;ENSG00000163207;ENSG00000163209;ENSG00000167754;ENSG00000169469;ENSG00000169474;ENSG00000170423;ENSG00000170454;ENSG00000170465;ENSG00000170477;ENSG00000171346;ENSG00000185479;ENSG00000186081;ENSG00000186226;ENSG00000186474;ENSG00000186832;ENSG00000186847;ENSG00000188581;ENSG00000189169…
GO:0009913	epidermal cell differentiation	35	368	1.87166e-13	1.99426e-10	ENSG00000055732;ENSG00000104413;ENSG00000105141;ENSG00000109101;ENSG00000124102;ENSG00000131737;ENSG00000134757;ENSG00000135480;ENSG00000143556;ENSG00000163207;ENSG00000163209;ENSG00000167754;ENSG00000169469;ENSG00000169474;ENSG00000170423;ENSG00000170454;ENSG00000170465;ENSG00000170477;ENSG00000171346;ENSG00000185479;ENSG00000186081;ENSG00000186226;ENSG00000186474;ENSG00000186832;ENSG00000186847…
GO:0043588	skin development	35	424	1.11811e-11	9.53073e-09	ENSG00000105141;ENSG00000109101;ENSG00000124102;ENSG00000131737;ENSG00000134757;ENSG00000135480;ENSG00000143556;ENSG00000163207;ENSG00000163209;ENSG00000167754;ENSG00000169469;ENSG00000169474;ENSG00000170423;ENSG00000170454;ENSG00000170465;ENSG00000170477;ENSG00000171346;ENSG00000185479;ENSG00000186081;ENSG00000186226;ENSG00000186474;ENSG00000186832;ENSG00000186847;ENSG00000187855;ENSG00000188581…
GO:0008544	epidermis development	37	476	1.6392e-11	1.16438e-08	ENSG00000055732;ENSG00000104413;ENSG00000105141;ENSG00000109101;ENSG00000124102;ENSG00000131737;ENSG00000134757;ENSG00000135480;ENSG00000143320;ENSG00000143556;ENSG00000163207;ENSG00000163209;ENSG00000167754;ENSG00000169469;ENSG00000169474;ENSG00000170423;ENSG00000170454;ENSG00000170465;ENSG00000170477;ENSG00000171346;ENSG00000178372;ENSG00000185479;ENSG00000186081;ENSG00000186226;ENSG00000186474…
GO:0030855	epithelial cell differentiation	48	787	7.90852e-11	4.81516e-08	ENSG00000004848;ENSG00000055732;ENSG00000104413;ENSG00000105141;ENSG00000109101;ENSG00000115112;ENSG00000117148;ENSG00000124102;ENSG00000124664;ENSG00000131668;ENSG00000131737;ENSG00000134757;ENSG00000135373;ENSG00000135480;ENSG00000140519;ENSG00000143556;ENSG00000163207;ENSG00000163209;ENSG00000163623;ENSG00000165556;ENSG00000167754;ENSG00000169469;ENSG00000169474;ENSG00000170423;ENSG00000170454…
GO:0032501	multicellular organismal process	223	7767	6.61714e-09	3.52528e-06	ENSG00000001626;ENSG00000004848;ENSG00000004939;ENSG00000005108;ENSG00000035720;ENSG00000041515;ENSG00000043591;ENSG00000044012;ENSG00000055732;ENSG00000066032;ENSG00000069011;ENSG00000070729;ENSG00000073150;ENSG00000075461;ENSG00000077080;ENSG00000079393;ENSG00000080511;ENSG00000084674;ENSG00000086159;ENSG00000087128;ENSG00000091482;ENSG00000095203;ENSG00000096088;ENSG00000100078;ENSG00000100362…
GO:0006811	ion transport	67	1682	5.87018e-07	0.000277986	ENSG00000001626;ENSG00000004939;ENSG00000007216;ENSG00000055732;ENSG00000070729;ENSG00000072041;ENSG00000073150;ENSG00000075461;ENSG00000086159;ENSG00000099822;ENSG00000100078;ENSG00000103528;ENSG00000103546;ENSG00000105143;ENSG00000105642;ENSG00000105929;ENSG00000110680;ENSG00000110975;ENSG00000111319;ENSG00000112077;ENSG00000113073;ENSG00000115616;ENSG00000116039;ENSG00000118596;ENSG00000130433…
GO:0030154	cell differentiation	135	4311	7.89533e-07	0.000336499	ENSG00000001626;ENSG00000004848;ENSG00000004939;ENSG00000005108;ENSG00000035720;ENSG00000041515;ENSG00000043591;ENSG00000055732;ENSG00000066032;ENSG00000069011;ENSG00000070729;ENSG00000077009;ENSG00000077080;ENSG00000084674;ENSG00000100078;ENSG00000102678;ENSG00000103528;ENSG00000104413;ENSG00000104918;ENSG00000105141;ENSG00000105388;ENSG00000107187;ENSG00000107518;ENSG00000109101;ENSG00000110680…
GO:0007588	excretion	10	63	9.01366e-07	0.000349238	ENSG00000044012;ENSG00000086159;ENSG00000105929;ENSG00000116039;ENSG00000143921;ENSG00000166148;ENSG00000166828;ENSG00000169344;ENSG00000184908;ENSG00000186510
GO:0003008	system process	80	2200	1.54545e-06	0.000527696	ENSG00000004939;ENSG00000043591;ENSG00000044012;ENSG00000066032;ENSG00000070729;ENSG00000075461;ENSG00000080511;ENSG00000086159;ENSG00000087128;ENSG00000091482;ENSG00000101349;ENSG00000102239;ENSG00000104918;ENSG00000105929;ENSG00000110680;ENSG00000110975;ENSG00000111319;ENSG00000113302;ENSG00000113889;ENSG00000116039;ENSG00000128310;ENSG00000129152;ENSG00000129991;ENSG00000130433;ENSG00000131094…
GO:0060429	epithelium development	55	1314	1.60959e-06	0.000527696	ENSG00000004848;ENSG00000055732;ENSG00000104413;ENSG00000105141;ENSG00000109101;ENSG00000115112;ENSG00000117148;ENSG00000124102;ENSG00000124664;ENSG00000131668;ENSG00000131737;ENSG00000134757;ENSG00000135373;ENSG00000135480;ENSG00000138136;ENSG00000139445;ENSG00000140519;ENSG00000143556;ENSG00000145147;ENSG00000146021;ENSG00000163207;ENSG00000163209;ENSG00000163623;ENSG00000165556;ENSG00000167754…
GO:0006885	regulation of pH	12	104	2.49575e-06	0.000709494	ENSG00000001626;ENSG00000004939;ENSG00000105929;ENSG00000113073;ENSG00000115616;ENSG00000116039;ENSG00000140519;ENSG00000147614;ENSG00000151418;ENSG00000166148;ENSG00000180251;ENSG00000188687
GO:0015701	bicarbonate transport	8	42	2.72172e-06	0.000709494	ENSG00000001626;ENSG00000004939;ENSG00000112077;ENSG00000113073;ENSG00000133742;ENSG00000147606;ENSG00000174502;ENSG00000188687
GO:0055067	monovalent inorganic cation homeostasis	15	164	2.79028e-06	0.000709494	ENSG00000001626;ENSG00000004939;ENSG00000105929;ENSG00000111319;ENSG00000113073;ENSG00000115616;ENSG00000116039;ENSG00000140519;ENSG00000147614;ENSG00000151418;ENSG00000166148;ENSG00000166828;ENSG00000169344;ENSG00000180251;ENSG00000188687
GO:0048869	cellular developmental process	137	4491	2.82999e-06	0.000709494	ENSG00000001626;ENSG00000004848;ENSG00000004939;ENSG00000005108;ENSG00000035720;ENSG00000041515;ENSG00000043591;ENSG00000055732;ENSG00000066032;ENSG00000069011;ENSG00000070729;ENSG00000077009;ENSG00000077080;ENSG00000084674;ENSG00000100078;ENSG00000102678;ENSG00000103528;ENSG00000104413;ENSG00000104918;ENSG00000105141;ENSG00000105388;ENSG00000107187;ENSG00000107518;ENSG00000109101;ENSG00000110680…
GO:0051453	regulation of intracellular pH	11	89	3.32257e-06	0.00078671	ENSG00000001626;ENSG00000004939;ENSG00000105929;ENSG00000113073;ENSG00000115616;ENSG00000116039;ENSG00000147614;ENSG00000151418;ENSG00000166148;ENSG00000180251;ENSG00000188687
GO:0006820	anion transport	33	651	5.2995e-06	0.00118876	ENSG00000001626;ENSG00000004939;ENSG00000007216;ENSG00000072041;ENSG00000086159;ENSG00000100078;ENSG00000105143;ENSG00000112077;ENSG00000113073;ENSG00000115616;ENSG00000118596;ENSG00000131910;ENSG00000133742;ENSG00000143921;ENSG00000147606;ENSG00000151365;ENSG00000152822;ENSG00000155886;ENSG00000162399;ENSG00000164363;ENSG00000166148;ENSG00000166558;ENSG00000168907;ENSG00000169344;ENSG00000171714…
GO:0030641	regulation of cellular pH	11	95	6.32887e-06	0.00134868	ENSG00000001626;ENSG00000004939;ENSG00000105929;ENSG00000113073;ENSG00000115616;ENSG00000116039;ENSG00000147614;ENSG00000151418;ENSG00000166148;ENSG00000180251;ENSG00000188687
GO:0034220	ion transmembrane transport	49	1182	8.27494e-06	0.00166701	ENSG00000001626;ENSG00000004939;ENSG00000007216;ENSG00000055732;ENSG00000070729;ENSG00000072041;ENSG00000075461;ENSG00000099822;ENSG00000103546;ENSG00000105143;ENSG00000105642;ENSG00000105929;ENSG00000111319;ENSG00000112077;ENSG00000113073;ENSG00000115616;ENSG00000116039;ENSG00000118596;ENSG00000130433;ENSG00000132677;ENSG00000140519;ENSG00000141750;ENSG00000147571;ENSG00000147606;ENSG00000147614…
GO:0030004	cellular monovalent inorganic cation homeostasis	12	117	8.60495e-06	0.00166701	ENSG00000001626;ENSG00000004939;ENSG00000105929;ENSG00000113073;ENSG00000115616;ENSG00000116039;ENSG00000147614;ENSG00000151418;ENSG00000166148;ENSG00000169344;ENSG00000180251;ENSG00000188687
GO:0006814	sodium ion transport	17	239	1.82742e-05	0.0033863	ENSG00000007216;ENSG00000072041;ENSG00000099822;ENSG00000103546;ENSG00000111319;ENSG00000113073;ENSG00000115616;ENSG00000116039;ENSG00000146021;ENSG00000155886;ENSG00000164363;ENSG00000166558;ENSG00000166828;ENSG00000169344;ENSG00000180251;ENSG00000188687;ENSG00000196632
GO:0055085	transmembrane transport	60	1625	2.59908e-05	0.00461553	ENSG00000001626;ENSG00000004939;ENSG00000007216;ENSG00000055732;ENSG00000070729;ENSG00000072041;ENSG00000073150;ENSG00000075461;ENSG00000086159;ENSG00000099822;ENSG00000103546;ENSG00000105143;ENSG00000105642;ENSG00000105929;ENSG00000111319;ENSG00000112077;ENSG00000113073;ENSG00000115616;ENSG00000116039;ENSG00000118596;ENSG00000130433;ENSG00000132677;ENSG00000140519;ENSG00000141750;ENSG00000143921…
GO:0016101	diterpenoid metabolic process	11	113	3.33357e-05	0.00568307	ENSG00000080511;ENSG00000084674;ENSG00000118271;ENSG00000137392;ENSG00000140505;ENSG00000143320;ENSG00000147571;ENSG00000166426;ENSG00000198099;ENSG00000242366;ENSG00000248144
GO:0021889	olfactory bulb interneuron differentiation	4	11	6.25491e-05	0.0101907	ENSG00000004848;ENSG00000145147;ENSG00000178568;ENSG00000180613
GO:0007586	digestion	12	143	6.45585e-05	0.0101907	ENSG00000004848;ENSG00000044012;ENSG00000096088;ENSG00000137392;ENSG00000143921;ENSG00000147571;ENSG00000147606;ENSG00000160182;ENSG00000166391;ENSG00000180251;ENSG00000196748;ENSG00000204140
GO:0006721	terpenoid metabolic process	11	123	7.29341e-05	0.0111016	ENSG00000080511;ENSG00000084674;ENSG00000118271;ENSG00000137392;ENSG00000140505;ENSG00000143320;ENSG00000147571;ENSG00000166426;ENSG00000198099;ENSG00000242366;ENSG00000248144
GO:0048513	animal organ development	110	3656	8.41065e-05	0.011767	ENSG00000004848;ENSG00000004939;ENSG00000041515;ENSG00000055732;ENSG00000066032;ENSG00000069011;ENSG00000077080;ENSG00000086159;ENSG00000100078;ENSG00000100362;ENSG00000102678;ENSG00000104413;ENSG00000104918;ENSG00000105141;ENSG00000107187;ENSG00000107518;ENSG00000109101;ENSG00000109205;ENSG00000110680;ENSG00000112077;ENSG00000113302;ENSG00000113430;ENSG00000115112;ENSG00000116039;ENSG00000124102…
GO:0098656	anion transmembrane transport	18	297	8.61452e-05	0.011767	ENSG00000001626;ENSG00000004939;ENSG00000007216;ENSG00000105143;ENSG00000113073;ENSG00000115616;ENSG00000118596;ENSG00000147606;ENSG00000151365;ENSG00000152822;ENSG00000155886;ENSG00000164363;ENSG00000166558;ENSG00000171714;ENSG00000174502;ENSG00000180251;ENSG00000186297;ENSG00000188687
GO:0002803	positive regulation of antibacterial peptide production	3	5	9.66316e-05	0.011767	ENSG00000096088;ENSG00000142515;ENSG00000167754
GO:0006599	phosphagen metabolic process	3	5	9.66316e-05	0.011767	ENSG00000131730;ENSG00000223572;ENSG00000237289
GO:0006603	phosphocreatine metabolic process	3	5	9.66316e-05	0.011767	ENSG00000131730;ENSG00000223572;ENSG00000237289
GO:0042396	phosphagen biosynthetic process	3	5	9.66316e-05	0.011767	ENSG00000131730;ENSG00000223572;ENSG00000237289
GO:0046314	phosphocreatine biosynthetic process	3	5	9.66316e-05	0.011767	ENSG00000131730;ENSG00000223572;ENSG00000237289
GO:0001523	retinoid metabolic process	10	107	0.000106858	0.0126508	ENSG00000080511;ENSG00000084674;ENSG00000118271;ENSG00000137392;ENSG00000140505;ENSG00000143320;ENSG00000166426;ENSG00000198099;ENSG00000242366;ENSG00000248144
GO:0048856	anatomical structure development	164	6022	0.000159968	0.0184266	ENSG00000001626;ENSG00000004848;ENSG00000004939;ENSG00000005108;ENSG00000035720;ENSG00000041515;ENSG00000055732;ENSG00000066032;ENSG00000069011;ENSG00000070729;ENSG00000077009;ENSG00000077080;ENSG00000084674;ENSG00000086159;ENSG00000100078;ENSG00000100362;ENSG00000102678;ENSG00000103528;ENSG00000104413;ENSG00000104918;ENSG00000105141;ENSG00000105388;ENSG00000107187;ENSG00000107518;ENSG00000109101…
GO:0002786	regulation of antibacterial peptide production	3	6	0.000190165	0.0213285	ENSG00000096088;ENSG00000142515;ENSG00000167754
GO:0048731	system development	139	4956	0.000196041	0.0214238	ENSG00000004848;ENSG00000004939;ENSG00000005108;ENSG00000035720;ENSG00000041515;ENSG00000055732;ENSG00000066032;ENSG00000069011;ENSG00000070729;ENSG00000077080;ENSG00000084674;ENSG00000086159;ENSG00000100078;ENSG00000100362;ENSG00000102678;ENSG00000103528;ENSG00000104413;ENSG00000104918;ENSG00000105141;ENSG00000107187;ENSG00000107518;ENSG00000109101;ENSG00000109205;ENSG00000110680;ENSG00000112077…
GO:0046887	positive regulation of hormone secretion	11	139	0.000217594	0.0231846	ENSG00000001626;ENSG00000100078;ENSG00000104918;ENSG00000131910;ENSG00000147571;ENSG00000159224;ENSG00000163623;ENSG00000170011;ENSG00000171557;ENSG00000171560;ENSG00000171564
GO:0015711	organic anion transport	24	499	0.000229874	0.0238957	ENSG00000001626;ENSG00000004939;ENSG00000007216;ENSG00000072041;ENSG00000100078;ENSG00000105143;ENSG00000112077;ENSG00000113073;ENSG00000118596;ENSG00000131910;ENSG00000133742;ENSG00000143921;ENSG00000147606;ENSG00000151365;ENSG00000152822;ENSG00000164363;ENSG00000166148;ENSG00000166558;ENSG00000168907;ENSG00000169344;ENSG00000174502;ENSG00000182107;ENSG00000183578;ENSG00000188687
GO:0009888	tissue development	68	2069	0.000255674	0.0257286	ENSG00000004848;ENSG00000055732;ENSG00000069011;ENSG00000104413;ENSG00000105141;ENSG00000107518;ENSG00000109101;ENSG00000109205;ENSG00000115112;ENSG00000117148;ENSG00000124102;ENSG00000124664;ENSG00000125363;ENSG00000129152;ENSG00000129991;ENSG00000131668;ENSG00000131737;ENSG00000134757;ENSG00000135373;ENSG00000135480;ENSG00000138136;ENSG00000138696;ENSG00000139445;ENSG00000140519;ENSG00000143320…
GO:0032502	developmental process	172	6430	0.00025958	0.0257286	ENSG00000001626;ENSG00000004848;ENSG00000004939;ENSG00000005108;ENSG00000035720;ENSG00000041515;ENSG00000043591;ENSG00000055732;ENSG00000066032;ENSG00000069011;ENSG00000070729;ENSG00000077009;ENSG00000077080;ENSG00000084674;ENSG00000086159;ENSG00000100078;ENSG00000100362;ENSG00000102678;ENSG00000103528;ENSG00000104413;ENSG00000104918;ENSG00000105141;ENSG00000105388;ENSG00000107187;ENSG00000107518…
GO:0035725	sodium ion transmembrane transport	12	169	0.00031311	0.0281355	ENSG00000072041;ENSG00000099822;ENSG00000103546;ENSG00000111319;ENSG00000113073;ENSG00000115616;ENSG00000155886;ENSG00000164363;ENSG00000166828;ENSG00000180251;ENSG00000188687;ENSG00000196632
GO:0006720	isoprenoid metabolic process	11	145	0.000314177	0.0281355	ENSG00000080511;ENSG00000084674;ENSG00000118271;ENSG00000137392;ENSG00000140505;ENSG00000143320;ENSG00000147571;ENSG00000166426;ENSG00000198099;ENSG00000242366;ENSG00000248144
GO:0002225	positive regulation of antimicrobial peptide production	3	7	0.000327459	0.0281355	ENSG00000096088;ENSG00000142515;ENSG00000167754
GO:0002778	antibacterial peptide production	3	7	0.000327459	0.0281355	ENSG00000096088;ENSG00000142515;ENSG00000167754
GO:0003096	renal sodium ion transport	3	7	0.000327459	0.0281355	ENSG00000116039;ENSG00000146021;ENSG00000169344
GO:0015698	inorganic anion transport	12	170	0.000330479	0.0281355	ENSG00000001626;ENSG00000004939;ENSG00000086159;ENSG00000113073;ENSG00000147606;ENSG00000162399;ENSG00000171714;ENSG00000174502;ENSG00000184908;ENSG00000186297;ENSG00000186510;ENSG00000188687
GO:0019731	antibacterial humoral response	7	61	0.000330803	0.0281355	ENSG00000096088;ENSG00000124102;ENSG00000142515;ENSG00000167754;ENSG00000171560;ENSG00000171564;ENSG00000175121
GO:0003073	regulation of systemic arterial blood pressure	9	101	0.000336675	0.0281355	ENSG00000043591;ENSG00000110680;ENSG00000129991;ENSG00000142515;ENSG00000143839;ENSG00000147571;ENSG00000166148;ENSG00000167748;ENSG00000188687
GO:0048469	cell maturation	12	173	0.000387566	0.0317655	ENSG00000001626;ENSG00000077080;ENSG00000100078;ENSG00000115112;ENSG00000131094;ENSG00000143839;ENSG00000163273;ENSG00000163623;ENSG00000164266;ENSG00000169393;ENSG00000171557;ENSG00000186417
GO:0090277	positive regulation of peptide hormone secretion	9	105	0.000449292	0.0361298	ENSG00000001626;ENSG00000131910;ENSG00000147571;ENSG00000159224;ENSG00000163623;ENSG00000170011;ENSG00000171557;ENSG00000171560;ENSG00000171564
GO:0002760	positive regulation of antimicrobial humoral response	3	8	0.000515553	0.0386012	ENSG00000096088;ENSG00000142515;ENSG00000167754
GO:0002784	regulation of antimicrobial peptide production	3	8	0.000515553	0.0386012	ENSG00000096088;ENSG00000142515;ENSG00000167754
GO:0006600	creatine metabolic process	3	8	0.000515553	0.0386012	ENSG00000131730;ENSG00000223572;ENSG00000237289
GO:0006821	chloride transport	9	107	0.000516252	0.0386012	ENSG00000001626;ENSG00000004939;ENSG00000147606;ENSG00000162399;ENSG00000171714;ENSG00000174502;ENSG00000184908;ENSG00000186297;ENSG00000186510
GO:0002775	antimicrobial peptide production	3	9	0.00076097	0.0559182	ENSG00000096088;ENSG00000142515;ENSG00000167754
GO:0008217	regulation of blood pressure	12	188	0.000813806	0.0587872	ENSG00000043591;ENSG00000102239;ENSG00000110680;ENSG00000129991;ENSG00000142515;ENSG00000143839;ENSG00000147571;ENSG00000166148;ENSG00000166863;ENSG00000167748;ENSG00000188687;ENSG00000215644
GO:0015672	monovalent inorganic cation transport	24	548	0.000873522	0.0620492	ENSG00000007216;ENSG00000072041;ENSG00000099822;ENSG00000103546;ENSG00000105642;ENSG00000105929;ENSG00000111319;ENSG00000113073;ENSG00000115616;ENSG00000116039;ENSG00000146021;ENSG00000147614;ENSG00000151418;ENSG00000155886;ENSG00000161610;ENSG00000162763;ENSG00000164363;ENSG00000166558;ENSG00000166828;ENSG00000169344;ENSG00000180251;ENSG00000188687;ENSG00000196632;ENSG00000260458
GO:0006812	cation transport	42	1179	0.000964063	0.067358	ENSG00000007216;ENSG00000055732;ENSG00000070729;ENSG00000072041;ENSG00000073150;ENSG00000075461;ENSG00000099822;ENSG00000100078;ENSG00000103528;ENSG00000103546;ENSG00000105642;ENSG00000105929;ENSG00000110680;ENSG00000110975;ENSG00000111319;ENSG00000112077;ENSG00000113073;ENSG00000115616;ENSG00000116039;ENSG00000130433;ENSG00000132677;ENSG00000140519;ENSG00000141750;ENSG00000146021;ENSG00000147571…
GO:0007275	multicellular organism development	148	5526	0.000980189	0.0673801	ENSG00000004848;ENSG00000004939;ENSG00000005108;ENSG00000035720;ENSG00000041515;ENSG00000055732;ENSG00000066032;ENSG00000069011;ENSG00000070729;ENSG00000077080;ENSG00000084674;ENSG00000086159;ENSG00000100078;ENSG00000100362;ENSG00000102678;ENSG00000103528;ENSG00000104413;ENSG00000104918;ENSG00000105141;ENSG00000107187;ENSG00000107518;ENSG00000109101;ENSG00000109205;ENSG00000110680;ENSG00000112077…
GO:1900426	positive regulation of defense response to bacterium	3	10	0.00106975	0.0723692	ENSG00000096088;ENSG00000142515;ENSG00000167754
GO:0019730	antimicrobial humoral response	10	144	0.00115606	0.0769865	ENSG00000096088;ENSG00000101435;ENSG00000124102;ENSG00000142515;ENSG00000143556;ENSG00000167754;ENSG00000171560;ENSG00000171564;ENSG00000175121;ENSG00000205420
GO:0042742	defense response to bacterium	17	343	0.00133466	0.0848898	ENSG00000096088;ENSG00000113302;ENSG00000124102;ENSG00000142515;ENSG00000143556;ENSG00000147697;ENSG00000158270;ENSG00000167419;ENSG00000167754;ENSG00000169344;ENSG00000171560;ENSG00000171564;ENSG00000175121;ENSG00000186458;ENSG00000197870;ENSG00000205420;ENSG00000281179
GO:0007631	feeding behavior	8	99	0.00135841	0.0848898	ENSG00000101440;ENSG00000102239;ENSG00000104918;ENSG00000110680;ENSG00000128310;ENSG00000143839;ENSG00000161610;ENSG00000183971
GO:0015669	gas transport	4	23	0.00136721	0.0848898	ENSG00000086159;ENSG00000112077;ENSG00000165553;ENSG00000223609
GO:0014707	branchiomeric skeletal muscle development	2	3	0.00137433	0.0848898	ENSG00000069011;ENSG00000178860
GO:0070634	transepithelial ammonium transport	2	3	0.00137433	0.0848898	ENSG00000132677;ENSG00000140519
GO:0002759	regulation of antimicrobial humoral response	3	11	0.00144745	0.0868875	ENSG00000096088;ENSG00000142515;ENSG00000167754
GO:0010269	response to selenium ion	3	11	0.00144745	0.0868875	ENSG00000084674;ENSG00000159224;ENSG00000186838
GO:0098660	inorganic ion transmembrane transport	32	844	0.00147935	0.0875693	ENSG00000001626;ENSG00000004939;ENSG00000055732;ENSG00000072041;ENSG00000075461;ENSG00000099822;ENSG00000103546;ENSG00000105642;ENSG00000105929;ENSG00000111319;ENSG00000112077;ENSG00000113073;ENSG00000115616;ENSG00000116039;ENSG00000130433;ENSG00000141750;ENSG00000147606;ENSG00000147614;ENSG00000148408;ENSG00000151418;ENSG00000155886;ENSG00000162763;ENSG00000164363;ENSG00000166828;ENSG00000171714…
GO:1990000	amyloid fibril formation	8	101	0.00154507	0.0902067	ENSG00000109205;ENSG00000110680;ENSG00000118271;ENSG00000168785;ENSG00000171560;ENSG00000197153;ENSG00000274618;ENSG00000275126
GO:0015893	drug transport	13	237	0.00199686	0.115008	ENSG00000007216;ENSG00000086159;ENSG00000103528;ENSG00000103546;ENSG00000104918;ENSG00000105143;ENSG00000110975;ENSG00000112077;ENSG00000147571;ENSG00000152822;ENSG00000165553;ENSG00000169344;ENSG00000223609
GO:0030001	metal ion transport	33	898	0.00207306	0.117805	ENSG00000007216;ENSG00000055732;ENSG00000072041;ENSG00000075461;ENSG00000099822;ENSG00000103546;ENSG00000105642;ENSG00000105929;ENSG00000110680;ENSG00000111319;ENSG00000113073;ENSG00000115616;ENSG00000116039;ENSG00000130433;ENSG00000141750;ENSG00000146021;ENSG00000147571;ENSG00000147614;ENSG00000148408;ENSG00000151418;ENSG00000155886;ENSG00000161610;ENSG00000162763;ENSG00000164266;ENSG00000164363…
GO:0015696	ammonium transport	8	107	0.00222946	0.125026	ENSG00000100078;ENSG00000103528;ENSG00000103546;ENSG00000110975;ENSG00000112077;ENSG00000132677;ENSG00000140519;ENSG00000147571
GO:0008015	blood circulation	22	522	0.00228481	0.126466	ENSG00000043591;ENSG00000075461;ENSG00000102239;ENSG00000110680;ENSG00000113889;ENSG00000129991;ENSG00000130433;ENSG00000139445;ENSG00000142515;ENSG00000143839;ENSG00000145147;ENSG00000147571;ENSG00000163273;ENSG00000166148;ENSG00000166863;ENSG00000167748;ENSG00000171557;ENSG00000171560;ENSG00000171564;ENSG00000173641;ENSG00000188687;ENSG00000215644
GO:0048663	neuron fate commitment	6	63	0.00234424	0.128092	ENSG00000104413;ENSG00000107187;ENSG00000138136;ENSG00000139445;ENSG00000153266;ENSG00000180613
GO:1902476	chloride transmembrane transport	6	64	0.00254064	0.137066	ENSG00000001626;ENSG00000004939;ENSG00000147606;ENSG00000171714;ENSG00000174502;ENSG00000186297
GO:0010817	regulation of hormone levels	23	563	0.00271229	0.144408	ENSG00000001626;ENSG00000080511;ENSG00000100078;ENSG00000104918;ENSG00000118271;ENSG00000131910;ENSG00000140459;ENSG00000140505;ENSG00000143320;ENSG00000143839;ENSG00000145087;ENSG00000145242;ENSG00000147571;ENSG00000159224;ENSG00000163623;ENSG00000166426;ENSG00000170011;ENSG00000171557;ENSG00000171560;ENSG00000171564;ENSG00000198099;ENSG00000242366;ENSG00000248144
GO:0022602	ovulation cycle process	5	45	0.0027445	0.144408	ENSG00000104918;ENSG00000138039;ENSG00000138696;ENSG00000145147;ENSG00000148935
GO:0035902	response to immobilization stress	4	28	0.002904	0.147343	ENSG00000140505;ENSG00000143839;ENSG00000147571;ENSG00000160182
GO:0072378	blood coagulation, fibrin clot formation	4	28	0.002904	0.147343	ENSG00000113889;ENSG00000171557;ENSG00000171560;ENSG00000171564
GO:0090383	phagosome acidification	4	28	0.002904	0.147343	ENSG00000105929;ENSG00000116039;ENSG00000147614;ENSG00000151418
GO:0003013	circulatory system process	22	533	0.00294179	0.147505	ENSG00000043591;ENSG00000075461;ENSG00000102239;ENSG00000110680;ENSG00000113889;ENSG00000129991;ENSG00000130433;ENSG00000139445;ENSG00000142515;ENSG00000143839;ENSG00000145147;ENSG00000147571;ENSG00000163273;ENSG00000166148;ENSG00000166863;ENSG00000167748;ENSG00000171557;ENSG00000171560;ENSG00000171564;ENSG00000173641;ENSG00000188687;ENSG00000215644
GO:0046883	regulation of hormone secretion	14	278	0.00299398	0.148376	ENSG00000001626;ENSG00000100078;ENSG00000104918;ENSG00000131910;ENSG00000143839;ENSG00000145087;ENSG00000145242;ENSG00000147571;ENSG00000159224;ENSG00000163623;ENSG00000170011;ENSG00000171557;ENSG00000171560;ENSG00000171564
GO:0050714	positive regulation of protein secretion	9	140	0.00339531	0.166331	ENSG00000001626;ENSG00000131910;ENSG00000147571;ENSG00000159224;ENSG00000163623;ENSG00000170011;ENSG00000171557;ENSG00000171560;ENSG00000171564
GO:0042572	retinol metabolic process	5	48	0.00364927	0.176741	ENSG00000080511;ENSG00000118271;ENSG00000140505;ENSG00000198099;ENSG00000248144
GO:0022412	cellular process involved in reproduction in multicellular organism	17	379	0.00376216	0.180161	ENSG00000001626;ENSG00000100078;ENSG00000104755;ENSG00000104918;ENSG00000112530;ENSG00000131914;ENSG00000138696;ENSG00000141316;ENSG00000145147;ENSG00000157404;ENSG00000163273;ENSG00000164266;ENSG00000169393;ENSG00000171722;ENSG00000173093;ENSG00000179008;ENSG00000188425
GO:0034754	cellular hormone metabolic process	9	143	0.00390716	0.185026	ENSG00000080511;ENSG00000118271;ENSG00000140459;ENSG00000140505;ENSG00000143320;ENSG00000166426;ENSG00000198099;ENSG00000242366;ENSG00000248144
GO:0006629	lipid metabolic process	46	1434	0.00441358	0.20182	ENSG00000001626;ENSG00000080511;ENSG00000084674;ENSG00000100078;ENSG00000100341;ENSG00000101210;ENSG00000101638;ENSG00000109182;ENSG00000111701;ENSG00000116039;ENSG00000118271;ENSG00000131910;ENSG00000132746;ENSG00000135454;ENSG00000137392;ENSG00000139144;ENSG00000140459;ENSG00000140505;ENSG00000143320;ENSG00000147571;ENSG00000149926;ENSG00000151365;ENSG00000157404;ENSG00000159224;ENSG00000159398…
GO:0045165	cell fate commitment	13	260	0.00441532	0.20182	ENSG00000004848;ENSG00000069011;ENSG00000104413;ENSG00000107187;ENSG00000109101;ENSG00000113302;ENSG00000124664;ENSG00000129152;ENSG00000138136;ENSG00000139445;ENSG00000153266;ENSG00000178568;ENSG00000180613
GO:0048625	myoblast fate commitment	2	5	0.00445121	0.20182	ENSG00000069011;ENSG00000129152
GO:0070294	renal sodium ion absorption	2	5	0.00445121	0.20182	ENSG00000146021;ENSG00000169344
GO:0034116	positive regulation of heterotypic cell-cell adhesion	3	16	0.00453434	0.203425	ENSG00000171557;ENSG00000171560;ENSG00000171564
GO:0021772	olfactory bulb development	4	32	0.00476642	0.210614	ENSG00000004848;ENSG00000145147;ENSG00000178568;ENSG00000180613
GO:0007610	behavior	23	590	0.00479342	0.210614	ENSG00000043591;ENSG00000055732;ENSG00000101349;ENSG00000101440;ENSG00000102239;ENSG00000104918;ENSG00000110680;ENSG00000116039;ENSG00000128310;ENSG00000131094;ENSG00000143839;ENSG00000147571;ENSG00000152822;ENSG00000153266;ENSG00000153292;ENSG00000155886;ENSG00000157404;ENSG00000159224;ENSG00000161610;ENSG00000166148;ENSG00000173898;ENSG00000183971;ENSG00000186297
GO:0034308	primary alcohol metabolic process	7	97	0.00503495	0.218969	ENSG00000080511;ENSG00000118271;ENSG00000132746;ENSG00000140459;ENSG00000140505;ENSG00000198099;ENSG00000248144
GO:0042573	retinoic acid metabolic process	4	33	0.00533301	0.229589	ENSG00000143320;ENSG00000166426;ENSG00000242366;ENSG00000248144
GO:1900424	regulation of defense response to bacterium	3	17	0.00541876	0.230947	ENSG00000096088;ENSG00000142515;ENSG00000167754
GO:0033555	multicellular organismal response to stress	6	75	0.00560163	0.233397	ENSG00000043591;ENSG00000103546;ENSG00000110680;ENSG00000147571;ENSG00000169344;ENSG00000186297
GO:0050891	multicellular organismal water homeostasis	6	75	0.00560163	0.233397	ENSG00000001626;ENSG00000111319;ENSG00000116039;ENSG00000166828;ENSG00000169344;ENSG00000186832
GO:0009617	response to bacterium	26	704	0.00564052	0.233397	ENSG00000035720;ENSG00000084674;ENSG00000096088;ENSG00000113302;ENSG00000123843;ENSG00000124102;ENSG00000137392;ENSG00000140505;ENSG00000142515;ENSG00000143556;ENSG00000143839;ENSG00000147697;ENSG00000151365;ENSG00000158270;ENSG00000167419;ENSG00000167754;ENSG00000169344;ENSG00000171560;ENSG00000171564;ENSG00000175121;ENSG00000186458;ENSG00000197870;ENSG00000197943;ENSG00000205420;ENSG00000214814…
GO:0021988	olfactory lobe development	4	34	0.00594293	0.241226	ENSG00000004848;ENSG00000145147;ENSG00000178568;ENSG00000180613
GO:0045907	positive regulation of vasoconstriction	4	34	0.00594293	0.241226	ENSG00000166148;ENSG00000171557;ENSG00000171560;ENSG00000171564
GO:0009914	hormone transport	15	335	0.00639768	0.248242	ENSG00000001626;ENSG00000100078;ENSG00000104918;ENSG00000118271;ENSG00000131910;ENSG00000143839;ENSG00000145087;ENSG00000145242;ENSG00000147571;ENSG00000159224;ENSG00000163623;ENSG00000170011;ENSG00000171557;ENSG00000171560;ENSG00000171564
GO:0015670	carbon dioxide transport	2	6	0.00658173	0.248242	ENSG00000086159;ENSG00000112077
GO:0021853	cerebral cortex GABAergic interneuron migration	2	6	0.00658173	0.248242	ENSG00000004848;ENSG00000153266
GO:0021891	olfactory bulb interneuron development	2	6	0.00658173	0.248242	ENSG00000004848;ENSG00000145147
GO:0043152	induction of bacterial agglutination	2	6	0.00658173	0.248242	ENSG00000171560;ENSG00000171564
GO:0051552	flavone metabolic process	2	6	0.00658173	0.248242	ENSG00000242366;ENSG00000242515
GO:0051970	negative regulation of transmission of nerve impulse	2	6	0.00658173	0.248242	ENSG00000161610;ENSG00000166148
GO:0060374	mast cell differentiation	2	6	0.00658173	0.248242	ENSG00000100078;ENSG00000157404
GO:0051452	intracellular pH reduction	5	56	0.00707816	0.264624	ENSG00000105929;ENSG00000116039;ENSG00000147614;ENSG00000151418;ENSG00000166148
GO:0032024	positive regulation of insulin secretion	6	79	0.00719907	0.266804	ENSG00000001626;ENSG00000131910;ENSG00000147571;ENSG00000159224;ENSG00000163623;ENSG00000170011
GO:0033572	transferrin transport	4	36	0.00729822	0.267876	ENSG00000105929;ENSG00000116039;ENSG00000147614;ENSG00000151418
GO:0003085	negative regulation of systemic arterial blood pressure	3	19	0.00747941	0.267876	ENSG00000043591;ENSG00000110680;ENSG00000147571
GO:0098719	sodium ion import across plasma membrane	3	19	0.00747941	0.267876	ENSG00000099822;ENSG00000115616;ENSG00000180251
GO:2000831	regulation of steroid hormone secretion	3	19	0.00747941	0.267876	ENSG00000104918;ENSG00000143839;ENSG00000147571
GO:0055078	sodium ion homeostasis	5	57	0.00762462	0.269403	ENSG00000111319;ENSG00000116039;ENSG00000166148;ENSG00000166828;ENSG00000169344
GO:0007218	neuropeptide signaling pathway	7	105	0.0077129	0.269403	ENSG00000110680;ENSG00000128310;ENSG00000144227;ENSG00000161610;ENSG00000166863;ENSG00000169006;ENSG00000183971
GO:0032870	cellular response to hormone stimulus	26	722	0.00772806	0.269403	ENSG00000084674;ENSG00000101440;ENSG00000105929;ENSG00000110484;ENSG00000111701;ENSG00000116039;ENSG00000129152;ENSG00000135824;ENSG00000136487;ENSG00000138039;ENSG00000140459;ENSG00000142515;ENSG00000143839;ENSG00000145147;ENSG00000147571;ENSG00000147614;ENSG00000151418;ENSG00000157404;ENSG00000163623;ENSG00000166828;ENSG00000167244;ENSG00000171564;ENSG00000197153;ENSG00000215644;ENSG00000274618…
GO:0090218	positive regulation of lipid kinase activity	4	37	0.00804622	0.269403	ENSG00000101210;ENSG00000157404;ENSG00000178568;ENSG00000183578
GO:0021700	developmental maturation	13	280	0.00807353	0.269403	ENSG00000001626;ENSG00000077080;ENSG00000100078;ENSG00000115112;ENSG00000131094;ENSG00000137766;ENSG00000143839;ENSG00000163273;ENSG00000163623;ENSG00000164266;ENSG00000169393;ENSG00000171557;ENSG00000186417
GO:0098655	cation transmembrane transport	31	909	0.00816833	0.269403	ENSG00000055732;ENSG00000070729;ENSG00000072041;ENSG00000075461;ENSG00000099822;ENSG00000103546;ENSG00000105642;ENSG00000105929;ENSG00000111319;ENSG00000112077;ENSG00000113073;ENSG00000115616;ENSG00000116039;ENSG00000130433;ENSG00000132677;ENSG00000140519;ENSG00000141750;ENSG00000147571;ENSG00000147614;ENSG00000148408;ENSG00000151418;ENSG00000155886;ENSG00000162763;ENSG00000164363;ENSG00000166828…
GO:0031638	zymogen activation	5	58	0.00819977	0.269403	ENSG00000142515;ENSG00000167748;ENSG00000171557;ENSG00000171560;ENSG00000171564
GO:0090276	regulation of peptide hormone secretion	11	220	0.00848275	0.269403	ENSG00000001626;ENSG00000131910;ENSG00000145087;ENSG00000145242;ENSG00000147571;ENSG00000159224;ENSG00000163623;ENSG00000170011;ENSG00000171557;ENSG00000171560;ENSG00000171564
GO:1903532	positive regulation of secretion by cell	13	282	0.00854221	0.269403	ENSG00000001626;ENSG00000100078;ENSG00000104918;ENSG00000110975;ENSG00000131910;ENSG00000147571;ENSG00000159224;ENSG00000163623;ENSG00000166148;ENSG00000170011;ENSG00000171557;ENSG00000171560;ENSG00000171564
GO:0072488	ammonium transmembrane transport	3	20	0.00866038	0.269403	ENSG00000112077;ENSG00000132677;ENSG00000140519
GO:0046942	carboxylic acid transport	15	347	0.00870833	0.269403	ENSG00000007216;ENSG00000072041;ENSG00000100078;ENSG00000105143;ENSG00000118596;ENSG00000131910;ENSG00000147606;ENSG00000151365;ENSG00000152822;ENSG00000164363;ENSG00000166148;ENSG00000166558;ENSG00000168907;ENSG00000169344;ENSG00000174502
GO:0021953	central nervous system neuron differentiation	10	191	0.00871164	0.269403	ENSG00000004848;ENSG00000107187;ENSG00000138136;ENSG00000139445;ENSG00000145147;ENSG00000152208;ENSG00000153266;ENSG00000163623;ENSG00000178568;ENSG00000180613
GO:0045851	pH reduction	5	59	0.00880432	0.269403	ENSG00000105929;ENSG00000116039;ENSG00000147614;ENSG00000151418;ENSG00000166148
GO:0015682	ferric iron transport	4	38	0.0088428	0.269403	ENSG00000105929;ENSG00000116039;ENSG00000147614;ENSG00000151418
GO:0072512	trivalent inorganic cation transport	4	38	0.0088428	0.269403	ENSG00000105929;ENSG00000116039;ENSG00000147614;ENSG00000151418
GO:0015849	organic acid transport	15	348	0.00892743	0.269403	ENSG00000007216;ENSG00000072041;ENSG00000100078;ENSG00000105143;ENSG00000118596;ENSG00000131910;ENSG00000147606;ENSG00000151365;ENSG00000152822;ENSG00000164363;ENSG00000166148;ENSG00000166558;ENSG00000168907;ENSG00000169344;ENSG00000174502
GO:0002793	positive regulation of peptide secretion	9	163	0.00903103	0.269403	ENSG00000001626;ENSG00000131910;ENSG00000147571;ENSG00000159224;ENSG00000163623;ENSG00000170011;ENSG00000171557;ENSG00000171560;ENSG00000171564
GO:0021894	cerebral cortex GABAergic interneuron development	2	7	0.00908343	0.269403	ENSG00000004848;ENSG00000153266
GO:0022028	tangential migration from the subventricular zone to the olfactory bulb	2	7	0.00908343	0.269403	ENSG00000004848;ENSG00000145147
GO:0031394	positive regulation of prostaglandin biosynthetic process	2	7	0.00908343	0.269403	ENSG00000100078;ENSG00000166148
GO:0045852	pH elevation	2	7	0.00908343	0.269403	ENSG00000001626;ENSG00000004939
GO:0070305	response to cGMP	2	7	0.00908343	0.269403	ENSG00000099822;ENSG00000143839
GO:1900004	negative regulation of serine-type endopeptidase activity	2	7	0.00908343	0.269403	ENSG00000164266;ENSG00000265190
GO:1902572	negative regulation of serine-type peptidase activity	2	7	0.00908343	0.269403	ENSG00000164266;ENSG00000265190
GO:0030104	water homeostasis	6	83	0.00910231	0.269403	ENSG00000001626;ENSG00000111319;ENSG00000116039;ENSG00000166828;ENSG00000169344;ENSG00000186832
GO:0003006	developmental process involved in reproduction	25	696	0.00918329	0.269925	ENSG00000001626;ENSG00000100078;ENSG00000102678;ENSG00000104918;ENSG00000107187;ENSG00000112530;ENSG00000131914;ENSG00000138039;ENSG00000138696;ENSG00000143839;ENSG00000145147;ENSG00000148935;ENSG00000157404;ENSG00000163273;ENSG00000164266;ENSG00000165556;ENSG00000167244;ENSG00000169393;ENSG00000173093;ENSG00000173253;ENSG00000178597;ENSG00000179008;ENSG00000188425;ENSG00000188910;ENSG00000206075
GO:0021879	forebrain neuron differentiation	5	60	0.00943897	0.27554	ENSG00000004848;ENSG00000145147;ENSG00000153266;ENSG00000178568;ENSG00000180613
GO:0002922	positive regulation of humoral immune response	3	21	0.00994442	0.288321	ENSG00000096088;ENSG00000142515;ENSG00000167754
GO:0006835	dicarboxylic acid transport	6	85	0.0101778	0.293093	ENSG00000007216;ENSG00000105143;ENSG00000147606;ENSG00000152822;ENSG00000166148;ENSG00000174502
GO:0050877	nervous system process	44	1426	0.0103511	0.296084	ENSG00000066032;ENSG00000070729;ENSG00000075461;ENSG00000080511;ENSG00000087128;ENSG00000101349;ENSG00000105929;ENSG00000110680;ENSG00000110975;ENSG00000111319;ENSG00000113302;ENSG00000116039;ENSG00000128310;ENSG00000129991;ENSG00000131094;ENSG00000138039;ENSG00000147571;ENSG00000149305;ENSG00000152208;ENSG00000152822;ENSG00000153292;ENSG00000155886;ENSG00000157404;ENSG00000159224;ENSG00000159763…
GO:0046879	hormone secretion	14	322	0.0105464	0.299659	ENSG00000001626;ENSG00000100078;ENSG00000104918;ENSG00000131910;ENSG00000143839;ENSG00000145087;ENSG00000145242;ENSG00000147571;ENSG00000159224;ENSG00000163623;ENSG00000170011;ENSG00000171557;ENSG00000171560;ENSG00000171564
GO:0048878	chemical homeostasis	38	1198	0.0111598	0.311626	ENSG00000001626;ENSG00000004939;ENSG00000055732;ENSG00000070729;ENSG00000084674;ENSG00000100341;ENSG00000105929;ENSG00000110680;ENSG00000111319;ENSG00000112077;ENSG00000113073;ENSG00000113889;ENSG00000115616;ENSG00000116039;ENSG00000129991;ENSG00000131914;ENSG00000140519;ENSG00000143921;ENSG00000145087;ENSG00000145242;ENSG00000146021;ENSG00000147571;ENSG00000147614;ENSG00000149926;ENSG00000151418…
GO:0006067	ethanol metabolic process	3	22	0.0113332	0.311626	ENSG00000132746;ENSG00000198099;ENSG00000248144
GO:0007342	fusion of sperm to egg plasma membrane involved in single fertilization	3	22	0.0113332	0.311626	ENSG00000104755;ENSG00000141316;ENSG00000171722
GO:0035929	steroid hormone secretion	3	22	0.0113332	0.311626	ENSG00000104918;ENSG00000143839;ENSG00000147571
GO:0044241	lipid digestion	3	22	0.0113332	0.311626	ENSG00000004848;ENSG00000137392;ENSG00000143921
GO:0006665	sphingolipid metabolic process	9	170	0.0116892	0.318474	ENSG00000101638;ENSG00000132746;ENSG00000135454;ENSG00000149926;ENSG00000157404;ENSG00000168878;ENSG00000177511;ENSG00000178597;ENSG00000204099
GO:0001547	antral ovarian follicle growth	2	8	0.0119394	0.318474	ENSG00000138696;ENSG00000148935
GO:0048664	neuron fate determination	2	8	0.0119394	0.318474	ENSG00000138136;ENSG00000153266
GO:1904936	interneuron migration	2	8	0.0119394	0.318474	ENSG00000004848;ENSG00000153266
GO:0098661	inorganic anion transmembrane transport	6	88	0.0119558	0.318474	ENSG00000001626;ENSG00000004939;ENSG00000147606;ENSG00000171714;ENSG00000174502;ENSG00000186297
GO:0050801	ion homeostasis	28	826	0.0125519	0.332274	ENSG00000001626;ENSG00000004939;ENSG00000055732;ENSG00000070729;ENSG00000105929;ENSG00000110680;ENSG00000111319;ENSG00000112077;ENSG00000113073;ENSG00000113889;ENSG00000115616;ENSG00000116039;ENSG00000129991;ENSG00000140519;ENSG00000146021;ENSG00000147571;ENSG00000147614;ENSG00000151418;ENSG00000152822;ENSG00000155886;ENSG00000161610;ENSG00000166148;ENSG00000166828;ENSG00000169344;ENSG00000180251…
GO:0045921	positive regulation of exocytosis	6	90	0.0132562	0.348752	ENSG00000001626;ENSG00000100078;ENSG00000110975;ENSG00000171557;ENSG00000171560;ENSG00000171564
GO:0044255	cellular lipid metabolic process	35	1098	0.013641	0.356674	ENSG00000080511;ENSG00000084674;ENSG00000100078;ENSG00000100341;ENSG00000101638;ENSG00000109182;ENSG00000116039;ENSG00000118271;ENSG00000132746;ENSG00000135454;ENSG00000137392;ENSG00000139144;ENSG00000140505;ENSG00000143320;ENSG00000147571;ENSG00000149926;ENSG00000151365;ENSG00000157404;ENSG00000159224;ENSG00000166148;ENSG00000166391;ENSG00000166426;ENSG00000168878;ENSG00000168907;ENSG00000177511…
GO:0031639	plasminogen activation	3	24	0.0144303	0.363634	ENSG00000171557;ENSG00000171560;ENSG00000171564
GO:0010455	positive regulation of cell fate commitment	2	9	0.0151332	0.363634	ENSG00000113302;ENSG00000124664
GO:0014807	regulation of somitogenesis	2	9	0.0151332	0.363634	ENSG00000165556;ENSG00000173253
GO:0019532	oxalate transport	2	9	0.0151332	0.363634	ENSG00000147606;ENSG00000174502
GO:0032959	inositol trisphosphate biosynthetic process	2	9	0.0151332	0.363634	ENSG00000138039;ENSG00000197943
GO:0052696	flavonoid glucuronidation	2	9	0.0151332	0.363634	ENSG00000242366;ENSG00000242515
GO:1900003	regulation of serine-type endopeptidase activity	2	9	0.0151332	0.363634	ENSG00000164266;ENSG00000265190
GO:1902571	regulation of serine-type peptidase activity	2	9	0.0151332	0.363634	ENSG00000164266;ENSG00000265190
GO:2000833	positive regulation of steroid hormone secretion	2	9	0.0151332	0.363634	ENSG00000104918;ENSG00000147571
GO:2001280	positive regulation of unsaturated fatty acid biosynthetic process	2	9	0.0151332	0.363634	ENSG00000100078;ENSG00000166148
GO:0006687	glycosphingolipid metabolic process	5	68	0.0156798	0.363634	ENSG00000101638;ENSG00000135454;ENSG00000157404;ENSG00000177511;ENSG00000204099
GO:0006066	alcohol metabolic process	15	373	0.0159763	0.363634	ENSG00000001626;ENSG00000080511;ENSG00000084674;ENSG00000118271;ENSG00000131910;ENSG00000132746;ENSG00000138039;ENSG00000140459;ENSG00000140505;ENSG00000166391;ENSG00000185133;ENSG00000196228;ENSG00000197943;ENSG00000198099;ENSG00000248144
GO:0034114	regulation of heterotypic cell-cell adhesion	3	25	0.0161406	0.363634	ENSG00000171557;ENSG00000171560;ENSG00000171564
GO:0051592	response to calcium ion	8	152	0.0175056	0.363634	ENSG00000103528;ENSG00000110975;ENSG00000111701;ENSG00000125363;ENSG00000171557;ENSG00000171560;ENSG00000171564;ENSG00000197943
GO:0042698	ovulation cycle	5	70	0.0175859	0.363634	ENSG00000104918;ENSG00000138039;ENSG00000138696;ENSG00000145147;ENSG00000148935
GO:0007281	germ cell development	12	277	0.0176048	0.363634	ENSG00000001626;ENSG00000100078;ENSG00000112530;ENSG00000131914;ENSG00000138696;ENSG00000157404;ENSG00000163273;ENSG00000164266;ENSG00000169393;ENSG00000173093;ENSG00000179008;ENSG00000188425
GO:0018149	peptide cross-linking	6	96	0.0177452	0.363634	ENSG00000124102;ENSG00000163207;ENSG00000163209;ENSG00000169469;ENSG00000169474;ENSG00000203785
GO:0022414	reproductive process	44	1475	0.0177629	0.363634	ENSG00000001626;ENSG00000079393;ENSG00000084674;ENSG00000100078;ENSG00000102678;ENSG00000104755;ENSG00000104918;ENSG00000107187;ENSG00000110680;ENSG00000112530;ENSG00000113302;ENSG00000124102;ENSG00000131914;ENSG00000135454;ENSG00000138039;ENSG00000138696;ENSG00000140623;ENSG00000141316;ENSG00000143839;ENSG00000145147;ENSG00000147571;ENSG00000148935;ENSG00000157404;ENSG00000159224;ENSG00000162763…
GO:0001573	ganglioside metabolic process	3	26	0.0179598	0.363634	ENSG00000135454;ENSG00000177511;ENSG00000204099
GO:0042730	fibrinolysis	3	26	0.0179598	0.363634	ENSG00000171557;ENSG00000171560;ENSG00000171564
GO:0045026	plasma membrane fusion	3	26	0.0179598	0.363634	ENSG00000104755;ENSG00000141316;ENSG00000171722
GO:0000003	reproduction	44	1478	0.0183297	0.363634	ENSG00000001626;ENSG00000079393;ENSG00000084674;ENSG00000100078;ENSG00000102678;ENSG00000104755;ENSG00000104918;ENSG00000107187;ENSG00000110680;ENSG00000112530;ENSG00000113302;ENSG00000124102;ENSG00000131914;ENSG00000135454;ENSG00000138039;ENSG00000138696;ENSG00000140623;ENSG00000141316;ENSG00000143839;ENSG00000145147;ENSG00000147571;ENSG00000148935;ENSG00000157404;ENSG00000159224;ENSG00000162763…
GO:0090382	phagosome maturation	4	47	0.0183764	0.363634	ENSG00000105929;ENSG00000116039;ENSG00000147614;ENSG00000151418
GO:1904036	negative regulation of epithelial cell apoptotic process	4	47	0.0183764	0.363634	ENSG00000171557;ENSG00000171560;ENSG00000171564;ENSG00000197641
GO:0008585	female gonad development	6	97	0.0185832	0.363634	ENSG00000104918;ENSG00000138039;ENSG00000138696;ENSG00000145147;ENSG00000148935;ENSG00000157404
GO:0008343	adult feeding behavior	2	10	0.0186491	0.363634	ENSG00000101440;ENSG00000102239
GO:0009414	response to water deprivation	2	10	0.0186491	0.363634	ENSG00000166148;ENSG00000169344
GO:0021800	cerebral cortex tangential migration	2	10	0.0186491	0.363634	ENSG00000004848;ENSG00000145147
GO:0021826	substrate-independent telencephalic tangential migration	2	10	0.0186491	0.363634	ENSG00000004848;ENSG00000153266
GO:0021830	interneuron migration from the subpallium to the cortex	2	10	0.0186491	0.363634	ENSG00000004848;ENSG00000153266
GO:0021843	substrate-independent telencephalic tangential interneuron migration	2	10	0.0186491	0.363634	ENSG00000004848;ENSG00000153266
GO:0031392	regulation of prostaglandin biosynthetic process	2	10	0.0186491	0.363634	ENSG00000100078;ENSG00000166148
GO:0070091	glucagon secretion	2	10	0.0186491	0.363634	ENSG00000147571;ENSG00000159224
GO:0070092	regulation of glucagon secretion	2	10	0.0186491	0.363634	ENSG00000147571;ENSG00000159224
GO:1903825	organic acid transmembrane transport	8	154	0.0187846	0.363634	ENSG00000007216;ENSG00000072041;ENSG00000105143;ENSG00000118596;ENSG00000151365;ENSG00000152822;ENSG00000164363;ENSG00000166558
GO:0044057	regulation of system process	21	594	0.0189413	0.363634	ENSG00000043591;ENSG00000075461;ENSG00000104918;ENSG00000110680;ENSG00000129991;ENSG00000130433;ENSG00000139445;ENSG00000143839;ENSG00000143921;ENSG00000147571;ENSG00000152822;ENSG00000157404;ENSG00000158022;ENSG00000161610;ENSG00000163273;ENSG00000166148;ENSG00000171557;ENSG00000171560;ENSG00000171564;ENSG00000173641;ENSG00000180613
GO:0055080	cation homeostasis	25	742	0.0190024	0.363634	ENSG00000001626;ENSG00000004939;ENSG00000055732;ENSG00000070729;ENSG00000105929;ENSG00000110680;ENSG00000111319;ENSG00000112077;ENSG00000113073;ENSG00000113889;ENSG00000115616;ENSG00000116039;ENSG00000129991;ENSG00000140519;ENSG00000147614;ENSG00000151418;ENSG00000152822;ENSG00000155886;ENSG00000161610;ENSG00000166148;ENSG00000166828;ENSG00000169344;ENSG00000180251;ENSG00000188687;ENSG00000197943
GO:0098662	inorganic cation transmembrane transport	26	780	0.0191361	0.363634	ENSG00000055732;ENSG00000072041;ENSG00000075461;ENSG00000099822;ENSG00000103546;ENSG00000105642;ENSG00000105929;ENSG00000111319;ENSG00000112077;ENSG00000113073;ENSG00000115616;ENSG00000116039;ENSG00000130433;ENSG00000141750;ENSG00000147614;ENSG00000148408;ENSG00000151418;ENSG00000155886;ENSG00000162763;ENSG00000164363;ENSG00000166828;ENSG00000180251;ENSG00000188687;ENSG00000196632;ENSG00000197943…
GO:0003014	renal system process	7	126	0.0195708	0.363634	ENSG00000004939;ENSG00000116039;ENSG00000143839;ENSG00000146021;ENSG00000166148;ENSG00000169344;ENSG00000188687
GO:0021872	forebrain generation of neurons	5	72	0.0196393	0.363634	ENSG00000004848;ENSG00000145147;ENSG00000153266;ENSG00000178568;ENSG00000180613
GO:0007157	heterophilic cell-cell adhesion via plasma membrane cell adhesion molecules	4	48	0.0197152	0.363634	ENSG00000105388;ENSG00000152208;ENSG00000162706;ENSG00000169344
GO:0070633	transepithelial transport	3	27	0.0198883	0.363634	ENSG00000001626;ENSG00000132677;ENSG00000140519
GO:0010466	negative regulation of peptidase activity	11	250	0.0203092	0.363634	ENSG00000101074;ENSG00000101435;ENSG00000113889;ENSG00000124102;ENSG00000145879;ENSG00000164266;ENSG00000175121;ENSG00000197641;ENSG00000206075;ENSG00000221867;ENSG00000265190
GO:0002576	platelet degranulation	7	127	0.0203429	0.363634	ENSG00000104112;ENSG00000113889;ENSG00000167244;ENSG00000171557;ENSG00000171560;ENSG00000171564;ENSG00000229314
GO:0006643	membrane lipid metabolic process	10	218	0.0203478	0.363634	ENSG00000101638;ENSG00000109182;ENSG00000132746;ENSG00000135454;ENSG00000149926;ENSG00000157404;ENSG00000168878;ENSG00000177511;ENSG00000178597;ENSG00000204099
GO:0050708	regulation of protein secretion	12	283	0.0204367	0.363634	ENSG00000001626;ENSG00000113302;ENSG00000131910;ENSG00000145087;ENSG00000145242;ENSG00000147571;ENSG00000159224;ENSG00000163623;ENSG00000170011;ENSG00000171557;ENSG00000171560;ENSG00000171564
GO:1903522	regulation of blood circulation	12	283	0.0204367	0.363634	ENSG00000043591;ENSG00000075461;ENSG00000110680;ENSG00000129991;ENSG00000130433;ENSG00000139445;ENSG00000163273;ENSG00000166148;ENSG00000171557;ENSG00000171560;ENSG00000171564;ENSG00000173641
GO:0021515	cell differentiation in spinal cord	4	49	0.0211127	0.363634	ENSG00000107187;ENSG00000138136;ENSG00000139445;ENSG00000180613
GO:0042398	cellular modified amino acid biosynthetic process	4	49	0.0211127	0.363634	ENSG00000131730;ENSG00000167741;ENSG00000223572;ENSG00000237289
GO:0051047	positive regulation of secretion	13	318	0.0212188	0.363634	ENSG00000001626;ENSG00000100078;ENSG00000104918;ENSG00000110975;ENSG00000131910;ENSG00000147571;ENSG00000159224;ENSG00000163623;ENSG00000166148;ENSG00000170011;ENSG00000171557;ENSG00000171560;ENSG00000171564
GO:0001897	cytolysis by symbiont of host cells	1	1	0.021586	0.363634	ENSG00000205420
GO:0001898	regulation of cytolysis by symbiont of host cells	1	1	0.021586	0.363634	ENSG00000205420
GO:0001899	negative regulation of cytolysis by symbiont of host cells	1	1	0.021586	0.363634	ENSG00000205420
GO:0001980	regulation of systemic arterial blood pressure by ischemic conditions	1	1	0.021586	0.363634	ENSG00000129991
GO:0001984	artery vasodilation involved in baroreceptor response to increased systemic arterial blood pressure	1	1	0.021586	0.363634	ENSG00000110680
GO:0014828	distal stomach smooth muscle contraction	1	1	0.021586	0.363634	ENSG00000157404
GO:0015706	nitrate transport	1	1	0.021586	0.363634	ENSG00000086159
GO:0018969	thiocyanate metabolic process	1	1	0.021586	0.363634	ENSG00000167419
GO:0021831	embryonic olfactory bulb interneuron precursor migration	1	1	0.021586	0.363634	ENSG00000004848
GO:0021972	corticospinal neuron axon guidance through spinal cord	1	1	0.021586	0.363634	ENSG00000145147
GO:0042669	regulation of inner ear auditory receptor cell fate specification	1	1	0.021586	0.363634	ENSG00000104413
GO:0046720	citric acid secretion	1	1	0.021586	0.363634	ENSG00000169344
GO:0050924	positive regulation of negative chemotaxis	1	1	0.021586	0.363634	ENSG00000145147
GO:0050929	induction of negative chemotaxis	1	1	0.021586	0.363634	ENSG00000145147
GO:0051710	regulation of cytolysis in other organism	1	1	0.021586	0.363634	ENSG00000205420
GO:0051711	negative regulation of killing of cells of other organism	1	1	0.021586	0.363634	ENSG00000205420
GO:0051713	negative regulation of cytolysis in other organism	1	1	0.021586	0.363634	ENSG00000205420
GO:0051802	regulation of cytolysis in other organism involved in symbiotic interaction	1	1	0.021586	0.363634	ENSG00000205420
GO:0051803	negative regulation of cytolysis in other organism involved in symbiotic interaction	1	1	0.021586	0.363634	ENSG00000205420
GO:0060376	positive regulation of mast cell differentiation	1	1	0.021586	0.363634	ENSG00000100078
GO:0072377	blood coagulation, common pathway	1	1	0.021586	0.363634	ENSG00000171560
GO:0080163	regulation of protein serine/threonine phosphatase activity	1	1	0.021586	0.363634	ENSG00000119698
GO:0090366	positive regulation of mRNA modification	1	1	0.021586	0.363634	ENSG00000111701
GO:0097326	melanocyte adhesion	1	1	0.021586	0.363634	ENSG00000157404
GO:0120064	stomach pylorus smooth muscle contraction	1	1	0.021586	0.363634	ENSG00000157404
GO:0120065	pyloric antrum smooth muscle contraction	1	1	0.021586	0.363634	ENSG00000157404
GO:0120071	regulation of pyloric antrum smooth muscle contraction	1	1	0.021586	0.363634	ENSG00000157404
GO:0120072	positive regulation of pyloric antrum smooth muscle contraction	1	1	0.021586	0.363634	ENSG00000157404
GO:1902161	positive regulation of cyclic nucleotide-gated ion channel activity	1	1	0.021586	0.363634	ENSG00000001626
GO:1902173	negative regulation of keratinocyte apoptotic process	1	1	0.021586	0.363634	ENSG00000197641
GO:1904140	negative regulation of microglial cell migration	1	1	0.021586	0.363634	ENSG00000035720
GO:1904341	regulation of colon smooth muscle contraction	1	1	0.021586	0.363634	ENSG00000157404
GO:1904343	positive regulation of colon smooth muscle contraction	1	1	0.021586	0.363634	ENSG00000157404
GO:1904538	regulation of glycolytic process through fructose-6-phosphate	1	1	0.021586	0.363634	ENSG00000004939
GO:1904539	negative regulation of glycolytic process through fructose-6-phosphate	1	1	0.021586	0.363634	ENSG00000004939
GO:1990697	protein depalmitoleylation	1	1	0.021586	0.363634	ENSG00000185269
GO:1990765	colon smooth muscle contraction	1	1	0.021586	0.363634	ENSG00000157404
GO:2000287	positive regulation of myotome development	1	1	0.021586	0.363634	ENSG00000173253
GO:2000290	regulation of myotome development	1	1	0.021586	0.363634	ENSG00000173253
GO:2000872	positive regulation of progesterone secretion	1	1	0.021586	0.363634	ENSG00000104918
GO:1903524	positive regulation of blood circulation	5	74	0.0218439	0.36653	ENSG00000043591;ENSG00000166148;ENSG00000171557;ENSG00000171560;ENSG00000171564
GO:0021892	cerebral cortex GABAergic interneuron differentiation	2	11	0.0224717	0.367582	ENSG00000004848;ENSG00000153266
GO:0052697	xenobiotic glucuronidation	2	11	0.0224717	0.367582	ENSG00000242366;ENSG00000242515
GO:0060579	ventral spinal cord interneuron fate commitment	2	11	0.0224717	0.367582	ENSG00000107187;ENSG00000139445
GO:0060581	cell fate commitment involved in pattern specification	2	11	0.0224717	0.367582	ENSG00000107187;ENSG00000139445
GO:0006692	prostanoid metabolic process	4	50	0.0225695	0.367582	ENSG00000100078;ENSG00000116039;ENSG00000166148;ENSG00000168907
GO:0006693	prostaglandin metabolic process	4	50	0.0225695	0.367582	ENSG00000100078;ENSG00000116039;ENSG00000166148;ENSG00000168907
GO:0045104	intermediate filament cytoskeleton organization	4	50	0.0225695	0.367582	ENSG00000170465;ENSG00000186832;ENSG00000186847;ENSG00000204897
GO:0098771	inorganic ion homeostasis	25	754	0.0225965	0.367582	ENSG00000001626;ENSG00000004939;ENSG00000055732;ENSG00000070729;ENSG00000105929;ENSG00000110680;ENSG00000111319;ENSG00000112077;ENSG00000113073;ENSG00000113889;ENSG00000115616;ENSG00000116039;ENSG00000129991;ENSG00000140519;ENSG00000147614;ENSG00000151418;ENSG00000152822;ENSG00000155886;ENSG00000161610;ENSG00000166148;ENSG00000166828;ENSG00000169344;ENSG00000180251;ENSG00000188687;ENSG00000197943
GO:0006873	cellular ion homeostasis	23	680	0.0229429	0.371797	ENSG00000001626;ENSG00000004939;ENSG00000055732;ENSG00000070729;ENSG00000105929;ENSG00000110680;ENSG00000112077;ENSG00000113073;ENSG00000113889;ENSG00000115616;ENSG00000116039;ENSG00000129991;ENSG00000140519;ENSG00000147614;ENSG00000151418;ENSG00000152822;ENSG00000155886;ENSG00000161610;ENSG00000166148;ENSG00000169344;ENSG00000180251;ENSG00000188687;ENSG00000197943
GO:0046545	development of primary female sexual characteristics	6	102	0.0231804	0.374222	ENSG00000104918;ENSG00000138039;ENSG00000138696;ENSG00000145147;ENSG00000148935;ENSG00000157404
GO:0035296	regulation of tube diameter	7	131	0.0236436	0.3748	ENSG00000043591;ENSG00000110680;ENSG00000113889;ENSG00000166148;ENSG00000171557;ENSG00000171560;ENSG00000171564
GO:0050880	regulation of blood vessel size	7	131	0.0236436	0.3748	ENSG00000043591;ENSG00000110680;ENSG00000113889;ENSG00000166148;ENSG00000171557;ENSG00000171560;ENSG00000171564
GO:0097746	regulation of blood vessel diameter	7	131	0.0236436	0.3748	ENSG00000043591;ENSG00000110680;ENSG00000113889;ENSG00000166148;ENSG00000171557;ENSG00000171560;ENSG00000171564
GO:0001516	prostaglandin biosynthetic process	3	29	0.0240742	0.3748	ENSG00000100078;ENSG00000166148;ENSG00000168907
GO:0006688	glycosphingolipid biosynthetic process	3	29	0.0240742	0.3748	ENSG00000101638;ENSG00000135454;ENSG00000177511
GO:0046457	prostanoid biosynthetic process	3	29	0.0240742	0.3748	ENSG00000100078;ENSG00000166148;ENSG00000168907
GO:0048265	response to pain	3	29	0.0240742	0.3748	ENSG00000103546;ENSG00000110680;ENSG00000147571
GO:0048665	neuron fate specification	3	29	0.0240742	0.3748	ENSG00000104413;ENSG00000107187;ENSG00000180613
GO:0045103	intermediate filament-based process	4	51	0.024086	0.3748	ENSG00000170465;ENSG00000186832;ENSG00000186847;ENSG00000204897
GO:0009725	response to hormone	32	1028	0.0241497	0.3748	ENSG00000084674;ENSG00000101440;ENSG00000104918;ENSG00000105929;ENSG00000110484;ENSG00000111701;ENSG00000116039;ENSG00000129152;ENSG00000135824;ENSG00000136487;ENSG00000138039;ENSG00000140459;ENSG00000140505;ENSG00000142515;ENSG00000143839;ENSG00000145147;ENSG00000147571;ENSG00000147614;ENSG00000151418;ENSG00000157404;ENSG00000158022;ENSG00000159224;ENSG00000160182;ENSG00000163623;ENSG00000166148…
GO:0022600	digestive system process	6	103	0.0241835	0.3748	ENSG00000143921;ENSG00000147571;ENSG00000147606;ENSG00000160182;ENSG00000166391;ENSG00000180251
GO:0035150	regulation of tube size	7	132	0.0245232	0.378687	ENSG00000043591;ENSG00000110680;ENSG00000113889;ENSG00000166148;ENSG00000171557;ENSG00000171560;ENSG00000171564
GO:0019935	cyclic-nucleotide-mediated signaling	10	225	0.0246689	0.379562	ENSG00000043591;ENSG00000044012;ENSG00000110680;ENSG00000138039;ENSG00000145242;ENSG00000147571;ENSG00000153292;ENSG00000159224;ENSG00000163273;ENSG00000215644
GO:0003018	vascular process in circulatory system	8	163	0.0253739	0.389005	ENSG00000043591;ENSG00000110680;ENSG00000113889;ENSG00000145147;ENSG00000166148;ENSG00000171557;ENSG00000171560;ENSG00000171564
GO:0030072	peptide hormone secretion	11	259	0.0255211	0.38986	ENSG00000001626;ENSG00000131910;ENSG00000145087;ENSG00000145242;ENSG00000147571;ENSG00000159224;ENSG00000163623;ENSG00000170011;ENSG00000171557;ENSG00000171560;ENSG00000171564
GO:0048240	sperm capacitation	3	30	0.0263316	0.39481	ENSG00000001626;ENSG00000164266;ENSG00000169393
GO:0006069	ethanol oxidation	2	12	0.0265862	0.39481	ENSG00000198099;ENSG00000248144
GO:0021527	spinal cord association neuron differentiation	2	12	0.0265862	0.39481	ENSG00000107187;ENSG00000180613
GO:0031581	hemidesmosome assembly	2	12	0.0265862	0.39481	ENSG00000186081;ENSG00000186847
GO:0032957	inositol trisphosphate metabolic process	2	12	0.0265862	0.39481	ENSG00000138039;ENSG00000197943
GO:0072017	distal tubule development	2	12	0.0265862	0.39481	ENSG00000146021;ENSG00000169344
GO:0110096	cellular response to aldehyde	2	12	0.0265862	0.39481	ENSG00000166828;ENSG00000198099
GO:2001279	regulation of unsaturated fatty acid biosynthetic process	2	12	0.0265862	0.39481	ENSG00000100078;ENSG00000166148
GO:0030521	androgen receptor signaling pathway	5	78	0.0267209	0.395433	ENSG00000110484;ENSG00000142515;ENSG00000197153;ENSG00000274618;ENSG00000275126
GO:1903530	regulation of secretion by cell	20	579	0.0268831	0.396456	ENSG00000001626;ENSG00000100078;ENSG00000103528;ENSG00000104918;ENSG00000110975;ENSG00000113302;ENSG00000131910;ENSG00000143839;ENSG00000145087;ENSG00000145242;ENSG00000147571;ENSG00000159224;ENSG00000161610;ENSG00000163623;ENSG00000166148;ENSG00000168481;ENSG00000170011;ENSG00000171557;ENSG00000171560;ENSG00000171564
GO:0010453	regulation of cell fate commitment	3	31	0.0286984	0.420318	ENSG00000104413;ENSG00000113302;ENSG00000124664
GO:2000352	negative regulation of endothelial cell apoptotic process	3	31	0.0286984	0.420318	ENSG00000171557;ENSG00000171560;ENSG00000171564
GO:0046717	acid secretion	6	108	0.0296348	0.432547	ENSG00000100078;ENSG00000147606;ENSG00000166148;ENSG00000168907;ENSG00000169344;ENSG00000180251
GO:0001541	ovarian follicle development	4	55	0.0307588	0.437053	ENSG00000138039;ENSG00000138696;ENSG00000148935;ENSG00000157404
GO:0002833	positive regulation of response to biotic stimulus	4	55	0.0307588	0.437053	ENSG00000096088;ENSG00000113302;ENSG00000142515;ENSG00000167754
GO:0030195	negative regulation of blood coagulation	4	55	0.0307588	0.437053	ENSG00000113889;ENSG00000171557;ENSG00000171560;ENSG00000171564
GO:0061844	antimicrobial humoral immune response mediated by antimicrobial peptide	5	81	0.0308002	0.437053	ENSG00000096088;ENSG00000142515;ENSG00000143556;ENSG00000167754;ENSG00000205420
GO:0001976	neurological system process involved in regulation of systemic arterial blood pressure	2	13	0.0309783	0.437053	ENSG00000110680;ENSG00000129991
GO:0021514	ventral spinal cord interneuron differentiation	2	13	0.0309783	0.437053	ENSG00000107187;ENSG00000139445
GO:0060134	prepulse inhibition	2	13	0.0309783	0.437053	ENSG00000066032;ENSG00000152208
GO:0099151	regulation of postsynaptic density assembly	2	13	0.0309783	0.437053	ENSG00000152208;ENSG00000162951
GO:0006335	DNA replication-dependent nucleosome assembly	3	32	0.0311741	0.437053	ENSG00000197153;ENSG00000274618;ENSG00000275126
GO:0030431	sleep	3	32	0.0311741	0.437053	ENSG00000043591;ENSG00000147571;ENSG00000161610
GO:0034723	DNA replication-dependent nucleosome organization	3	32	0.0311741	0.437053	ENSG00000197153;ENSG00000274618;ENSG00000275126
GO:0055075	potassium ion homeostasis	3	32	0.0311741	0.437053	ENSG00000116039;ENSG00000169344;ENSG00000180251
GO:0032414	positive regulation of ion transmembrane transporter activity	6	110	0.0320237	0.447491	ENSG00000001626;ENSG00000075461;ENSG00000141750;ENSG00000162763;ENSG00000196632;ENSG00000197943
GO:1900047	negative regulation of hemostasis	4	56	0.0325804	0.452781	ENSG00000113889;ENSG00000171557;ENSG00000171560;ENSG00000171564
GO:0070374	positive regulation of ERK1 and ERK2 cascade	9	204	0.0334169	0.452781	ENSG00000143556;ENSG00000162344;ENSG00000171557;ENSG00000171560;ENSG00000171564;ENSG00000178568;ENSG00000183578;ENSG00000196711;ENSG00000275385
GO:0050878	regulation of body fluid levels	18	519	0.0334356	0.452781	ENSG00000001626;ENSG00000004939;ENSG00000111319;ENSG00000113889;ENSG00000116039;ENSG00000123843;ENSG00000166828;ENSG00000169344;ENSG00000171557;ENSG00000171560;ENSG00000171564;ENSG00000178568;ENSG00000186832;ENSG00000188687;ENSG00000197153;ENSG00000197943;ENSG00000223609;ENSG00000265190
GO:0009953	dorsal/ventral pattern formation	5	83	0.0337254	0.452781	ENSG00000107187;ENSG00000136944;ENSG00000138696;ENSG00000139445;ENSG00000180613
GO:0043552	positive regulation of phosphatidylinositol 3-kinase activity	3	33	0.0337582	0.452781	ENSG00000157404;ENSG00000178568;ENSG00000183578
GO:0046456	icosanoid biosynthetic process	4	57	0.0344639	0.452781	ENSG00000100078;ENSG00000166148;ENSG00000167741;ENSG00000168907
GO:1902041	regulation of extrinsic apoptotic signaling pathway via death domain receptors	4	57	0.0344639	0.452781	ENSG00000138696;ENSG00000171557;ENSG00000171560;ENSG00000171564
GO:0006664	glycolipid metabolic process	6	112	0.0345345	0.452781	ENSG00000101638;ENSG00000109182;ENSG00000135454;ENSG00000157404;ENSG00000177511;ENSG00000204099
GO:0019755	one-carbon compound transport	2	14	0.0356342	0.452781	ENSG00000086159;ENSG00000112077
GO:0097154	GABAergic neuron differentiation	2	14	0.0356342	0.452781	ENSG00000004848;ENSG00000153266
GO:0099150	regulation of postsynaptic specialization assembly	2	14	0.0356342	0.452781	ENSG00000152208;ENSG00000162951
GO:0150052	regulation of postsynapse assembly	2	14	0.0356342	0.452781	ENSG00000152208;ENSG00000162951
GO:1904251	regulation of bile acid metabolic process	2	14	0.0356342	0.452781	ENSG00000157404;ENSG00000162344
GO:1903509	liposaccharide metabolic process	6	113	0.0358363	0.452781	ENSG00000101638;ENSG00000109182;ENSG00000135454;ENSG00000157404;ENSG00000177511;ENSG00000204099
GO:0009755	hormone-mediated signaling pathway	10	240	0.0360837	0.452781	ENSG00000101440;ENSG00000110484;ENSG00000138039;ENSG00000142515;ENSG00000143839;ENSG00000147571;ENSG00000197153;ENSG00000215644;ENSG00000274618;ENSG00000275126
GO:0017001	antibiotic catabolic process	4	58	0.0364094	0.452781	ENSG00000132746;ENSG00000167419;ENSG00000198099;ENSG00000223609
GO:0010951	negative regulation of endopeptidase activity	10	242	0.0378433	0.452781	ENSG00000101435;ENSG00000113889;ENSG00000124102;ENSG00000145879;ENSG00000164266;ENSG00000175121;ENSG00000197641;ENSG00000206075;ENSG00000221867;ENSG00000265190
GO:0034113	heterotypic cell-cell adhesion	4	59	0.038417	0.452781	ENSG00000171557;ENSG00000171560;ENSG00000171564;ENSG00000186417
GO:0050819	negative regulation of coagulation	4	59	0.038417	0.452781	ENSG00000113889;ENSG00000171557;ENSG00000171560;ENSG00000171564
GO:0021884	forebrain neuron development	3	35	0.0392487	0.452781	ENSG00000004848;ENSG00000145147;ENSG00000153266
GO:0055082	cellular chemical homeostasis	26	835	0.0395226	0.452781	ENSG00000001626;ENSG00000004939;ENSG00000055732;ENSG00000070729;ENSG00000105929;ENSG00000110680;ENSG00000112077;ENSG00000113073;ENSG00000113889;ENSG00000115616;ENSG00000116039;ENSG00000129991;ENSG00000131914;ENSG00000140519;ENSG00000145242;ENSG00000147571;ENSG00000147614;ENSG00000151418;ENSG00000152822;ENSG00000155886;ENSG00000161610;ENSG00000166148;ENSG00000169344;ENSG00000180251;ENSG00000188687…
GO:0023061	signal release	16	456	0.0396313	0.452781	ENSG00000001626;ENSG00000100078;ENSG00000104918;ENSG00000131910;ENSG00000137766;ENSG00000143839;ENSG00000145087;ENSG00000145242;ENSG00000147571;ENSG00000159224;ENSG00000161610;ENSG00000163623;ENSG00000170011;ENSG00000171557;ENSG00000171560;ENSG00000171564
GO:0046660	female sex differentiation	6	116	0.0399291	0.452781	ENSG00000104918;ENSG00000138039;ENSG00000138696;ENSG00000145147;ENSG00000148935;ENSG00000157404
GO:0070509	calcium ion import	5	87	0.0400783	0.452781	ENSG00000147571;ENSG00000148408;ENSG00000155886;ENSG00000164266;ENSG00000196632
GO:0002070	epithelial cell maturation	2	15	0.0405404	0.452781	ENSG00000115112;ENSG00000163623
GO:0051938	L-glutamate import	2	15	0.0405404	0.452781	ENSG00000105143;ENSG00000152822
GO:0098712	L-glutamate import across plasma membrane	2	15	0.0405404	0.452781	ENSG00000105143;ENSG00000152822
GO:1905063	regulation of vascular smooth muscle cell differentiation	2	15	0.0405404	0.452781	ENSG00000102678;ENSG00000157404
GO:0002791	regulation of peptide secretion	12	314	0.0406844	0.452781	ENSG00000001626;ENSG00000113302;ENSG00000131910;ENSG00000145087;ENSG00000145242;ENSG00000147571;ENSG00000159224;ENSG00000163623;ENSG00000170011;ENSG00000171557;ENSG00000171560;ENSG00000171564
GO:0032504	multicellular organism reproduction	27	878	0.0414024	0.452781	ENSG00000001626;ENSG00000079393;ENSG00000084674;ENSG00000100078;ENSG00000104755;ENSG00000104918;ENSG00000112530;ENSG00000131914;ENSG00000135454;ENSG00000138039;ENSG00000138696;ENSG00000140623;ENSG00000141316;ENSG00000145147;ENSG00000148935;ENSG00000157404;ENSG00000163273;ENSG00000164266;ENSG00000166148;ENSG00000166220;ENSG00000169393;ENSG00000171722;ENSG00000173093;ENSG00000179008;ENSG00000188120…
GO:0050829	defense response to Gram-negative bacterium	5	88	0.0417724	0.452781	ENSG00000113302;ENSG00000143556;ENSG00000169344;ENSG00000186458;ENSG00000197870
GO:0051385	response to mineralocorticoid	3	36	0.0421533	0.452781	ENSG00000147571;ENSG00000166148;ENSG00000166828
GO:0035019	somatic stem cell population maintenance	4	61	0.042619	0.452781	ENSG00000131914;ENSG00000157404;ENSG00000165556;ENSG00000241186
GO:0098542	defense response to other organism	20	610	0.0426457	0.452781	ENSG00000096088;ENSG00000111701;ENSG00000113302;ENSG00000124102;ENSG00000142515;ENSG00000143556;ENSG00000147697;ENSG00000158270;ENSG00000167419;ENSG00000167754;ENSG00000169344;ENSG00000171560;ENSG00000171564;ENSG00000175121;ENSG00000183709;ENSG00000186458;ENSG00000197870;ENSG00000204010;ENSG00000205420;ENSG00000281179
GO:0001544	initiation of primordial ovarian follicle growth	1	2	0.0427072	0.452781	ENSG00000148935
GO:0001978	regulation of systemic arterial blood pressure by carotid sinus baroreceptor feedback	1	2	0.0427072	0.452781	ENSG00000110680
GO:0001983	baroreceptor response to increased systemic arterial blood pressure	1	2	0.0427072	0.452781	ENSG00000110680
GO:0001997	positive regulation of the force of heart contraction by epinephrine-norepinephrine	1	2	0.0427072	0.452781	ENSG00000043591
GO:0007518	myoblast fate determination	1	2	0.0427072	0.452781	ENSG00000129152
GO:0010705	meiotic DNA double-strand break processing involved in reciprocal meiotic recombination	1	2	0.0427072	0.452781	ENSG00000179008
GO:0010949	negative regulation of intestinal phytosterol absorption	1	2	0.0427072	0.452781	ENSG00000143921
GO:0018153	isopeptide cross-linking via N6-(L-isoglutamyl)-L-lysine	1	2	0.0427072	0.452781	ENSG00000163207
GO:0019628	urate catabolic process	1	2	0.0427072	0.452781	ENSG00000169344
GO:0021526	medial motor column neuron differentiation	1	2	0.0427072	0.452781	ENSG00000107187
GO:0021551	central nervous system morphogenesis	1	2	0.0427072	0.452781	ENSG00000178568
GO:0021823	cerebral cortex tangential migration using cell-cell interactions	1	2	0.0427072	0.452781	ENSG00000145147
GO:0021827	postnatal olfactory bulb interneuron migration	1	2	0.0427072	0.452781	ENSG00000145147
GO:0021836	chemorepulsion involved in postnatal olfactory bulb interneuron migration	1	2	0.0427072	0.452781	ENSG00000145147
GO:0021966	corticospinal neuron axon guidance	1	2	0.0427072	0.452781	ENSG00000145147
GO:0031989	bombesin receptor signaling pathway	1	2	0.0427072	0.452781	ENSG00000102239
GO:0036345	platelet maturation	1	2	0.0427072	0.452781	ENSG00000171557
GO:0040030	regulation of molecular function, epigenetic	1	2	0.0427072	0.452781	ENSG00000101440
GO:0042322	negative regulation of circadian sleep/wake cycle, REM sleep	1	2	0.0427072	0.452781	ENSG00000147571
GO:0042667	auditory receptor cell fate specification	1	2	0.0427072	0.452781	ENSG00000104413
GO:0044861	protein transport into plasma membrane raft	1	2	0.0427072	0.452781	ENSG00000169344
GO:0045796	negative regulation of intestinal cholesterol absorption	1	2	0.0427072	0.452781	ENSG00000143921
GO:0045918	negative regulation of cytolysis	1	2	0.0427072	0.452781	ENSG00000205420
GO:0048561	establishment of animal organ orientation	1	2	0.0427072	0.452781	ENSG00000113430
GO:0060163	subpallium neuron fate commitment	1	2	0.0427072	0.452781	ENSG00000180613
GO:0060720	spongiotrophoblast cell proliferation	1	2	0.0427072	0.452781	ENSG00000167244
GO:0060722	cell proliferation involved in embryonic placenta development	1	2	0.0427072	0.452781	ENSG00000167244
GO:0060752	intestinal phytosterol absorption	1	2	0.0427072	0.452781	ENSG00000143921
GO:0070352	positive regulation of white fat cell proliferation	1	2	0.0427072	0.452781	ENSG00000170419
GO:0070376	regulation of ERK5 cascade	1	2	0.0427072	0.452781	ENSG00000196711
GO:0070378	positive regulation of ERK5 cascade	1	2	0.0427072	0.452781	ENSG00000196711
GO:0072023	thick ascending limb development	1	2	0.0427072	0.452781	ENSG00000169344
GO:0072051	juxtaglomerular apparatus development	1	2	0.0427072	0.452781	ENSG00000169344
GO:0072233	metanephric thick ascending limb development	1	2	0.0427072	0.452781	ENSG00000169344
GO:0072560	type B pancreatic cell maturation	1	2	0.0427072	0.452781	ENSG00000163623
GO:0090214	spongiotrophoblast layer developmental growth	1	2	0.0427072	0.452781	ENSG00000167244
GO:0090260	negative regulation of retinal ganglion cell axon guidance	1	2	0.0427072	0.452781	ENSG00000145147
GO:0090365	regulation of mRNA modification	1	2	0.0427072	0.452781	ENSG00000111701
GO:0090663	galanin-activated signaling pathway	1	2	0.0427072	0.452781	ENSG00000128310
GO:0097273	creatinine homeostasis	1	2	0.0427072	0.452781	ENSG00000169344
GO:0097324	melanocyte migration	1	2	0.0427072	0.452781	ENSG00000157404
GO:0097534	lymphoid lineage cell migration	1	2	0.0427072	0.452781	ENSG00000109101
GO:0097535	lymphoid lineage cell migration into thymus	1	2	0.0427072	0.452781	ENSG00000109101
GO:0097536	thymus epithelium morphogenesis	1	2	0.0427072	0.452781	ENSG00000109101
GO:0097744	urate salt excretion	1	2	0.0427072	0.452781	ENSG00000169344
GO:0120063	stomach smooth muscle contraction	1	2	0.0427072	0.452781	ENSG00000157404
GO:1900240	negative regulation of phenotypic switching	1	2	0.0427072	0.452781	ENSG00000102678
GO:1901492	positive regulation of lymphangiogenesis	1	2	0.0427072	0.452781	ENSG00000183287
GO:1902159	regulation of cyclic nucleotide-gated ion channel activity	1	2	0.0427072	0.452781	ENSG00000001626
GO:1902227	negative regulation of macrophage colony-stimulating factor signaling pathway	1	2	0.0427072	0.452781	ENSG00000035720
GO:1902941	regulation of voltage-gated chloride channel activity	1	2	0.0427072	0.452781	ENSG00000001626
GO:1902943	positive regulation of voltage-gated chloride channel activity	1	2	0.0427072	0.452781	ENSG00000001626
GO:1903970	negative regulation of response to macrophage colony-stimulating factor	1	2	0.0427072	0.452781	ENSG00000035720
GO:1903973	negative regulation of cellular response to macrophage colony-stimulating factor stimulus	1	2	0.0427072	0.452781	ENSG00000035720
GO:1904730	negative regulation of intestinal lipid absorption	1	2	0.0427072	0.452781	ENSG00000143921
GO:1905916	negative regulation of cell differentiation involved in phenotypic switching	1	2	0.0427072	0.452781	ENSG00000102678
GO:1905931	negative regulation of vascular smooth muscle cell differentiation involved in phenotypic switching	1	2	0.0427072	0.452781	ENSG00000102678
GO:1990172	G protein-coupled receptor catabolic process	1	2	0.0427072	0.452781	ENSG00000196289
GO:2000536	negative regulation of entry of bacterium into host cell	1	2	0.0427072	0.452781	ENSG00000205420
GO:2000818	negative regulation of myoblast proliferation	1	2	0.0427072	0.452781	ENSG00000129152
GO:2000854	positive regulation of corticosterone secretion	1	2	0.0427072	0.452781	ENSG00000147571
GO:2000870	regulation of progesterone secretion	1	2	0.0427072	0.452781	ENSG00000104918
GO:2001287	negative regulation of caveolin-mediated endocytosis	1	2	0.0427072	0.452781	ENSG00000155066
GO:0032411	positive regulation of transporter activity	6	119	0.0443069	0.468576	ENSG00000001626;ENSG00000075461;ENSG00000141750;ENSG00000162763;ENSG00000196632;ENSG00000197943
GO:0017157	regulation of exocytosis	9	216	0.0453278	0.469198	ENSG00000001626;ENSG00000100078;ENSG00000103528;ENSG00000110975;ENSG00000145087;ENSG00000168481;ENSG00000171557;ENSG00000171560;ENSG00000171564
GO:0001574	ganglioside biosynthetic process	2	16	0.0456841	0.469198	ENSG00000135454;ENSG00000177511
GO:0042159	lipoprotein catabolic process	2	16	0.0456841	0.469198	ENSG00000084674;ENSG00000185269
GO:0042754	negative regulation of circadian rhythm	2	16	0.0456841	0.469198	ENSG00000147571;ENSG00000166049
GO:0051969	regulation of transmission of nerve impulse	2	16	0.0456841	0.469198	ENSG00000161610;ENSG00000166148
GO:0055064	chloride ion homeostasis	2	16	0.0456841	0.469198	ENSG00000116039;ENSG00000169344
GO:0072148	epithelial cell fate commitment	2	16	0.0456841	0.469198	ENSG00000004848;ENSG00000104413
GO:1902358	sulfate transmembrane transport	2	16	0.0456841	0.469198	ENSG00000147606;ENSG00000174502
GO:1903587	regulation of blood vessel endothelial cell proliferation involved in sprouting angiogenesis	2	16	0.0456841	0.469198	ENSG00000113302;ENSG00000137440
GO:1904889	regulation of excitatory synapse assembly	2	16	0.0456841	0.469198	ENSG00000152208;ENSG00000162951
GO:2000846	regulation of corticosteroid hormone secretion	2	16	0.0456841	0.469198	ENSG00000143839;ENSG00000147571
GO:0098739	import across plasma membrane	7	151	0.0456868	0.469198	ENSG00000099822;ENSG00000105143;ENSG00000115616;ENSG00000152822;ENSG00000155886;ENSG00000180251;ENSG00000260458
GO:0019725	cellular homeostasis	29	966	0.0458586	0.46983	ENSG00000001626;ENSG00000004939;ENSG00000055732;ENSG00000070729;ENSG00000103546;ENSG00000105929;ENSG00000110680;ENSG00000112077;ENSG00000113073;ENSG00000113889;ENSG00000115616;ENSG00000116039;ENSG00000129991;ENSG00000131914;ENSG00000140519;ENSG00000145242;ENSG00000147571;ENSG00000147614;ENSG00000151418;ENSG00000152822;ENSG00000155886;ENSG00000161610;ENSG00000166148;ENSG00000167419;ENSG00000169344…
GO:1905039	carboxylic acid transmembrane transport	7	152	0.0470473	0.478786	ENSG00000007216;ENSG00000105143;ENSG00000118596;ENSG00000151365;ENSG00000152822;ENSG00000164363;ENSG00000166558
GO:0019229	regulation of vasoconstriction	4	63	0.0470698	0.478786	ENSG00000166148;ENSG00000171557;ENSG00000171560;ENSG00000171564
GO:0060765	regulation of androgen receptor signaling pathway	4	63	0.0470698	0.478786	ENSG00000142515;ENSG00000197153;ENSG00000274618;ENSG00000275126
GO:0042311	vasodilation	3	38	0.0482759	0.489885	ENSG00000043591;ENSG00000110680;ENSG00000113889
GO:0042445	hormone metabolic process	10	253	0.0485858	0.49186	ENSG00000080511;ENSG00000118271;ENSG00000140459;ENSG00000140505;ENSG00000143320;ENSG00000143839;ENSG00000166426;ENSG00000198099;ENSG00000242366;ENSG00000248144
GO:0042391	regulation of membrane potential	15	433	0.0496568	0.493781	ENSG00000001626;ENSG00000043591;ENSG00000075461;ENSG00000099822;ENSG00000105143;ENSG00000148408;ENSG00000149305;ENSG00000152208;ENSG00000152822;ENSG00000161610;ENSG00000168297;ENSG00000169006;ENSG00000186038;ENSG00000186297;ENSG00000205363
GO:0050796	regulation of insulin secretion	8	187	0.050424	0.493781	ENSG00000001626;ENSG00000131910;ENSG00000145087;ENSG00000145242;ENSG00000147571;ENSG00000159224;ENSG00000163623;ENSG00000170011
GO:0098659	inorganic cation import across plasma membrane	5	93	0.0508852	0.493781	ENSG00000099822;ENSG00000115616;ENSG00000155886;ENSG00000180251;ENSG00000260458
GO:0099587	inorganic ion import across plasma membrane	5	93	0.0508852	0.493781	ENSG00000099822;ENSG00000115616;ENSG00000155886;ENSG00000180251;ENSG00000260458
GO:0008272	sulfate transport	2	17	0.0510528	0.493781	ENSG00000147606;ENSG00000174502
GO:0009812	flavonoid metabolic process	2	17	0.0510528	0.493781	ENSG00000242366;ENSG00000242515
GO:0010224	response to UV-B	2	17	0.0510528	0.493781	ENSG00000113302;ENSG00000163207
GO:0015671	oxygen transport	2	17	0.0510528	0.493781	ENSG00000165553;ENSG00000223609
GO:0021513	spinal cord dorsal/ventral patterning	2	17	0.0510528	0.493781	ENSG00000107187;ENSG00000139445
GO:0034374	low-density lipoprotein particle remodeling	2	17	0.0510528	0.493781	ENSG00000084674;ENSG00000100078
GO:0035930	corticosteroid hormone secretion	2	17	0.0510528	0.493781	ENSG00000143839;ENSG00000147571
GO:0048521	negative regulation of behavior	2	17	0.0510528	0.493781	ENSG00000104918;ENSG00000147571
GO:1905874	regulation of postsynaptic density organization	2	17	0.0510528	0.493781	ENSG00000152208;ENSG00000162951
GO:0012501	programmed cell death	56	2090	0.0511678	0.493781	ENSG00000100078;ENSG00000101210;ENSG00000101349;ENSG00000105141;ENSG00000105388;ENSG00000107187;ENSG00000113302;ENSG00000113889;ENSG00000124102;ENSG00000124664;ENSG00000131737;ENSG00000134398;ENSG00000134757;ENSG00000135480;ENSG00000138696;ENSG00000145147;ENSG00000147571;ENSG00000147697;ENSG00000148935;ENSG00000152208;ENSG00000157404;ENSG00000159763;ENSG00000163207;ENSG00000163209;ENSG00000165553…
GO:0000183	chromatin silencing at rDNA	3	39	0.0514914	0.493781	ENSG00000197153;ENSG00000274618;ENSG00000275126
GO:0032094	response to food	3	39	0.0514914	0.493781	ENSG00000137392;ENSG00000196748;ENSG00000204140
GO:1902042	negative regulation of extrinsic apoptotic signaling pathway via death domain receptors	3	39	0.0514914	0.493781	ENSG00000171557;ENSG00000171560;ENSG00000171564
GO:0006826	iron ion transport	4	65	0.0517686	0.493781	ENSG00000105929;ENSG00000116039;ENSG00000147614;ENSG00000151418
GO:0030003	cellular cation homeostasis	21	665	0.053329	0.493781	ENSG00000001626;ENSG00000004939;ENSG00000055732;ENSG00000070729;ENSG00000105929;ENSG00000110680;ENSG00000113073;ENSG00000113889;ENSG00000115616;ENSG00000116039;ENSG00000129991;ENSG00000147614;ENSG00000151418;ENSG00000152822;ENSG00000155886;ENSG00000161610;ENSG00000166148;ENSG00000169344;ENSG00000180251;ENSG00000188687;ENSG00000197943
GO:0006690	icosanoid metabolic process	6	125	0.0539321	0.493781	ENSG00000100078;ENSG00000116039;ENSG00000140505;ENSG00000166148;ENSG00000167741;ENSG00000168907
GO:0045777	positive regulation of blood pressure	3	40	0.054808	0.493781	ENSG00000043591;ENSG00000166148;ENSG00000166863
GO:0002689	negative regulation of leukocyte chemotaxis	2	18	0.0566345	0.493781	ENSG00000035720;ENSG00000145147
GO:0009415	response to water	2	18	0.0566345	0.493781	ENSG00000166148;ENSG00000169344
GO:0010744	positive regulation of macrophage derived foam cell differentiation	2	18	0.0566345	0.493781	ENSG00000084674;ENSG00000100078
GO:0021511	spinal cord patterning	2	18	0.0566345	0.493781	ENSG00000107187;ENSG00000139445
GO:0031936	negative regulation of chromatin silencing	2	18	0.0566345	0.493781	ENSG00000111701;ENSG00000187837
GO:0032780	negative regulation of ATPase activity	2	18	0.0566345	0.493781	ENSG00000129991;ENSG00000168297
GO:0036148	phosphatidylglycerol acyl-chain remodeling	2	18	0.0566345	0.493781	ENSG00000100078;ENSG00000168907
GO:0045187	regulation of circadian sleep/wake cycle, sleep	2	18	0.0566345	0.493781	ENSG00000043591;ENSG00000147571
GO:0045653	negative regulation of megakaryocyte differentiation	2	18	0.0566345	0.493781	ENSG00000274618;ENSG00000275126
GO:0051447	negative regulation of meiotic cell cycle	2	18	0.0566345	0.493781	ENSG00000163273;ENSG00000188425
GO:0070293	renal absorption	2	18	0.0566345	0.493781	ENSG00000146021;ENSG00000169344
GO:0090136	epithelial cell-cell adhesion	2	18	0.0566345	0.493781	ENSG00000066032;ENSG00000157404
GO:2000010	positive regulation of protein localization to cell surface	2	18	0.0566345	0.493781	ENSG00000126950;ENSG00000178568
GO:0002548	monocyte chemotaxis	4	67	0.0567142	0.493781	ENSG00000110680;ENSG00000143556;ENSG00000145147;ENSG00000275385
GO:0030261	chromosome condensation	4	67	0.0567142	0.493781	ENSG00000134398;ENSG00000187837;ENSG00000274618;ENSG00000275126
GO:0050909	sensory perception of taste	4	67	0.0567142	0.493781	ENSG00000111319;ENSG00000159763;ENSG00000166828;ENSG00000167419
GO:0019217	regulation of fatty acid metabolic process	5	96	0.0568691	0.493781	ENSG00000100078;ENSG00000159224;ENSG00000166148;ENSG00000242366;ENSG00000242515
GO:0008219	cell death	59	2233	0.0572878	0.493781	ENSG00000100078;ENSG00000101210;ENSG00000101349;ENSG00000105141;ENSG00000105388;ENSG00000107187;ENSG00000109684;ENSG00000112530;ENSG00000113302;ENSG00000113889;ENSG00000124102;ENSG00000124664;ENSG00000131737;ENSG00000134398;ENSG00000134757;ENSG00000135480;ENSG00000138696;ENSG00000145147;ENSG00000147571;ENSG00000147697;ENSG00000148935;ENSG00000152208;ENSG00000157404;ENSG00000159763;ENSG00000163207…
GO:0007268	chemical synaptic transmission	22	710	0.0575657	0.493781	ENSG00000075461;ENSG00000103546;ENSG00000104918;ENSG00000105143;ENSG00000105642;ENSG00000110975;ENSG00000128310;ENSG00000137766;ENSG00000145087;ENSG00000147571;ENSG00000148408;ENSG00000149305;ENSG00000152208;ENSG00000152822;ENSG00000155886;ENSG00000157404;ENSG00000159224;ENSG00000161610;ENSG00000168297;ENSG00000186038;ENSG00000186297;ENSG00000205363
GO:0098916	anterograde trans-synaptic signaling	22	710	0.0575657	0.493781	ENSG00000075461;ENSG00000103546;ENSG00000104918;ENSG00000105143;ENSG00000105642;ENSG00000110975;ENSG00000128310;ENSG00000137766;ENSG00000145087;ENSG00000147571;ENSG00000148408;ENSG00000149305;ENSG00000152208;ENSG00000152822;ENSG00000155886;ENSG00000157404;ENSG00000159224;ENSG00000161610;ENSG00000168297;ENSG00000186038;ENSG00000186297;ENSG00000205363
GO:0007190	activation of adenylate cyclase activity	3	41	0.0582243	0.493781	ENSG00000043591;ENSG00000110680;ENSG00000138039
GO:0042596	fear response	3	41	0.0582243	0.493781	ENSG00000043591;ENSG00000147571;ENSG00000186297
GO:0050890	cognition	11	297	0.058335	0.493781	ENSG00000087128;ENSG00000101349;ENSG00000128310;ENSG00000131094;ENSG00000138039;ENSG00000147571;ENSG00000153292;ENSG00000155886;ENSG00000157404;ENSG00000159224;ENSG00000186297
GO:1901615	organic hydroxy compound metabolic process	18	557	0.0587602	0.493781	ENSG00000001626;ENSG00000080511;ENSG00000084674;ENSG00000101440;ENSG00000118271;ENSG00000131910;ENSG00000132746;ENSG00000138039;ENSG00000140459;ENSG00000140505;ENSG00000157404;ENSG00000162344;ENSG00000166391;ENSG00000185133;ENSG00000196228;ENSG00000197943;ENSG00000198099;ENSG00000248144
GO:0071695	anatomical structure maturation	7	160	0.0588616	0.493781	ENSG00000077080;ENSG00000115112;ENSG00000131094;ENSG00000163273;ENSG00000163623;ENSG00000171557;ENSG00000186417
GO:0009247	glycolipid biosynthetic process	4	68	0.0592788	0.493781	ENSG00000101638;ENSG00000109182;ENSG00000135454;ENSG00000177511
GO:0043550	regulation of lipid kinase activity	4	68	0.0592788	0.493781	ENSG00000101210;ENSG00000157404;ENSG00000178568;ENSG00000183578
GO:0007286	spermatid development	7	161	0.0604559	0.493781	ENSG00000001626;ENSG00000100078;ENSG00000112530;ENSG00000157404;ENSG00000164266;ENSG00000169393;ENSG00000173093
GO:0050731	positive regulation of peptidyl-tyrosine phosphorylation	8	195	0.0614287	0.493781	ENSG00000035720;ENSG00000113302;ENSG00000136487;ENSG00000157404;ENSG00000167244;ENSG00000178568;ENSG00000196711;ENSG00000241186
GO:0014014	negative regulation of gliogenesis	3	42	0.0617386	0.493781	ENSG00000035720;ENSG00000131914;ENSG00000163623
GO:0044060	regulation of endocrine process	3	42	0.0617386	0.493781	ENSG00000104918;ENSG00000143839;ENSG00000147571
GO:1900026	positive regulation of substrate adhesion-dependent cell spreading	3	42	0.0617386	0.493781	ENSG00000171557;ENSG00000171560;ENSG00000171564
GO:0042531	positive regulation of tyrosine phosphorylation of STAT protein	4	69	0.0619043	0.493781	ENSG00000113302;ENSG00000136487;ENSG00000157404;ENSG00000178568
GO:0001696	gastric acid secretion	2	19	0.0624174	0.493781	ENSG00000147606;ENSG00000180251
GO:0031290	retinal ganglion cell axon guidance	2	19	0.0624174	0.493781	ENSG00000138696;ENSG00000145147
GO:0032793	positive regulation of CREB transcription factor activity	2	19	0.0624174	0.493781	ENSG00000145242;ENSG00000153292
GO:0051546	keratinocyte migration	2	19	0.0624174	0.493781	ENSG00000095203;ENSG00000186832
GO:0071360	cellular response to exogenous dsRNA	2	19	0.0624174	0.493781	ENSG00000158270;ENSG00000204010
GO:0019932	second-messenger-mediated signaling	15	448	0.0628191	0.493781	ENSG00000043591;ENSG00000044012;ENSG00000110680;ENSG00000129991;ENSG00000138039;ENSG00000145242;ENSG00000147571;ENSG00000153292;ENSG00000159224;ENSG00000163273;ENSG00000164266;ENSG00000166148;ENSG00000177354;ENSG00000197943;ENSG00000215644
GO:0006342	chromatin silencing	6	130	0.0628499	0.493781	ENSG00000111701;ENSG00000184270;ENSG00000187837;ENSG00000197153;ENSG00000274618;ENSG00000275126
GO:0099537	trans-synaptic signaling	22	718	0.0633493	0.493781	ENSG00000075461;ENSG00000103546;ENSG00000104918;ENSG00000105143;ENSG00000105642;ENSG00000110975;ENSG00000128310;ENSG00000137766;ENSG00000145087;ENSG00000147571;ENSG00000148408;ENSG00000149305;ENSG00000152208;ENSG00000152822;ENSG00000155886;ENSG00000157404;ENSG00000159224;ENSG00000161610;ENSG00000168297;ENSG00000186038;ENSG00000186297;ENSG00000205363
GO:0000255	allantoin metabolic process	1	3	0.0633736	0.493781	ENSG00000169344
GO:0001550	ovarian cumulus expansion	1	3	0.0633736	0.493781	ENSG00000138696
GO:0001907	killing by symbiont of host cells	1	3	0.0633736	0.493781	ENSG00000205420
GO:0002071	glandular epithelial cell maturation	1	3	0.0633736	0.493781	ENSG00000163623
GO:0002125	maternal aggressive behavior	1	3	0.0633736	0.493781	ENSG00000166148
GO:0003099	positive regulation of the force of heart contraction by chemical signal	1	3	0.0633736	0.493781	ENSG00000043591
GO:0003419	growth plate cartilage chondrocyte proliferation	1	3	0.0633736	0.493781	ENSG00000163273
GO:0007231	osmosensory signaling pathway	1	3	0.0633736	0.493781	ENSG00000196632
GO:0010751	negative regulation of nitric oxide mediated signal transduction	1	3	0.0633736	0.493781	ENSG00000164266
GO:0010841	positive regulation of circadian sleep/wake cycle, wakefulness	1	3	0.0633736	0.493781	ENSG00000147571
GO:0014878	response to electrical stimulus involved in regulation of muscle adaptation	1	3	0.0633736	0.493781	ENSG00000158022
GO:0018262	isopeptide cross-linking	1	3	0.0633736	0.493781	ENSG00000163207
GO:0018894	dibenzo-p-dioxin metabolic process	1	3	0.0633736	0.493781	ENSG00000140505
GO:0021797	forebrain anterior/posterior pattern specification	1	3	0.0633736	0.493781	ENSG00000153266
GO:0030718	germ-line stem cell population maintenance	1	3	0.0633736	0.493781	ENSG00000188425
GO:0031914	negative regulation of synaptic plasticity	1	3	0.0633736	0.493781	ENSG00000137766
GO:0032765	positive regulation of mast cell cytokine production	1	3	0.0633736	0.493781	ENSG00000157404
GO:0033326	cerebrospinal fluid secretion	1	3	0.0633736	0.493781	ENSG00000188687
GO:0033366	protein localization to secretory granule	1	3	0.0633736	0.493781	ENSG00000104112
GO:0033685	negative regulation of luteinizing hormone secretion	1	3	0.0633736	0.493781	ENSG00000147571
GO:0035377	transepithelial water transport	1	3	0.0633736	0.493781	ENSG00000001626
GO:0036215	response to stem cell factor	1	3	0.0633736	0.493781	ENSG00000157404
GO:0036216	cellular response to stem cell factor stimulus	1	3	0.0633736	0.493781	ENSG00000157404
GO:0038109	Kit signaling pathway	1	3	0.0633736	0.493781	ENSG00000157404
GO:0042268	regulation of cytolysis	1	3	0.0633736	0.493781	ENSG00000205420
GO:0042631	cellular response to water deprivation	1	3	0.0633736	0.493781	ENSG00000166148
GO:0042700	luteinizing hormone signaling pathway	1	3	0.0633736	0.493781	ENSG00000138039
GO:0044004	disruption by symbiont of host cell	1	3	0.0633736	0.493781	ENSG00000205420
GO:0046294	formaldehyde catabolic process	1	3	0.0633736	0.493781	ENSG00000198099
GO:0048165	fused antrum stage	1	3	0.0633736	0.493781	ENSG00000138696
GO:0048560	establishment of anatomical structure orientation	1	3	0.0633736	0.493781	ENSG00000113430
GO:0060375	regulation of mast cell differentiation	1	3	0.0633736	0.493781	ENSG00000100078
GO:0061364	apoptotic process involved in luteolysis	1	3	0.0633736	0.493781	ENSG00000145147
GO:0061789	dense core granule priming	1	3	0.0633736	0.493781	ENSG00000137766
GO:0070094	positive regulation of glucagon secretion	1	3	0.0633736	0.493781	ENSG00000159224
GO:0070343	white fat cell proliferation	1	3	0.0633736	0.493781	ENSG00000170419
GO:0070350	regulation of white fat cell proliferation	1	3	0.0633736	0.493781	ENSG00000170419
GO:0070858	negative regulation of bile acid biosynthetic process	1	3	0.0633736	0.493781	ENSG00000162344
GO:0071373	cellular response to luteinizing hormone stimulus	1	3	0.0633736	0.493781	ENSG00000138039
GO:0071623	negative regulation of granulocyte chemotaxis	1	3	0.0633736	0.493781	ENSG00000145147
GO:0072156	distal tubule morphogenesis	1	3	0.0633736	0.493781	ENSG00000146021
GO:0090024	negative regulation of neutrophil chemotaxis	1	3	0.0633736	0.493781	ENSG00000145147
GO:0090310	negative regulation of methylation-dependent chromatin silencing	1	3	0.0633736	0.493781	ENSG00000111701
GO:0090679	cell differentiation involved in phenotypic switching	1	3	0.0633736	0.493781	ENSG00000102678
GO:1900194	negative regulation of oocyte maturation	1	3	0.0633736	0.493781	ENSG00000163273
GO:1902226	regulation of macrophage colony-stimulating factor signaling pathway	1	3	0.0633736	0.493781	ENSG00000035720
GO:1902232	regulation of positive thymic T cell selection	1	3	0.0633736	0.493781	ENSG00000109101
GO:1903797	positive regulation of inorganic anion transmembrane transport	1	3	0.0633736	0.493781	ENSG00000001626
GO:1904045	cellular response to aldosterone	1	3	0.0633736	0.493781	ENSG00000166828
GO:1904223	regulation of glucuronosyltransferase activity	1	3	0.0633736	0.493781	ENSG00000242515
GO:1904224	negative regulation of glucuronosyltransferase activity	1	3	0.0633736	0.493781	ENSG00000242515
GO:1904252	negative regulation of bile acid metabolic process	1	3	0.0633736	0.493781	ENSG00000162344
GO:1904347	regulation of small intestine smooth muscle contraction	1	3	0.0633736	0.493781	ENSG00000157404
GO:1904349	positive regulation of small intestine smooth muscle contraction	1	3	0.0633736	0.493781	ENSG00000157404
GO:1904479	negative regulation of intestinal absorption	1	3	0.0633736	0.493781	ENSG00000143921
GO:1905420	vascular smooth muscle cell differentiation involved in phenotypic switching	1	3	0.0633736	0.493781	ENSG00000102678
GO:1905915	regulation of cell differentiation involved in phenotypic switching	1	3	0.0633736	0.493781	ENSG00000102678
GO:1905930	regulation of vascular smooth muscle cell differentiation involved in phenotypic switching	1	3	0.0633736	0.493781	ENSG00000102678
GO:1990167	protein K27-linked deubiquitination	1	3	0.0633736	0.493781	ENSG00000189401
GO:1990408	calcitonin gene-related peptide receptor signaling pathway	1	3	0.0633736	0.493781	ENSG00000110680
GO:1990770	small intestine smooth muscle contraction	1	3	0.0633736	0.493781	ENSG00000157404
GO:2000078	positive regulation of type B pancreatic cell development	1	3	0.0633736	0.493781	ENSG00000163623
GO:2000196	positive regulation of female gonad development	1	3	0.0633736	0.493781	ENSG00000104918
GO:2001030	negative regulation of cellular glucuronidation	1	3	0.0633736	0.493781	ENSG00000242515
GO:0015850	organic hydroxy compound transport	10	267	0.064987	0.505428	ENSG00000001626;ENSG00000084674;ENSG00000103528;ENSG00000103546;ENSG00000110975;ENSG00000118596;ENSG00000131910;ENSG00000143839;ENSG00000143921;ENSG00000147571
GO:1905952	regulation of lipid localization	7	164	0.0653967	0.507688	ENSG00000084674;ENSG00000100078;ENSG00000104918;ENSG00000143839;ENSG00000143921;ENSG00000147571;ENSG00000170419
GO:0019933	cAMP-mediated signaling	8	198	0.0659148	0.51078	ENSG00000043591;ENSG00000110680;ENSG00000138039;ENSG00000145242;ENSG00000147571;ENSG00000153292;ENSG00000159224;ENSG00000215644
GO:0042594	response to starvation	9	233	0.066595	0.515017	ENSG00000116039;ENSG00000129152;ENSG00000147614;ENSG00000151418;ENSG00000159224;ENSG00000161610;ENSG00000185290;ENSG00000196289;ENSG00000215644
GO:0051046	regulation of secretion	20	644	0.0667033	0.515017	ENSG00000001626;ENSG00000100078;ENSG00000103528;ENSG00000104918;ENSG00000110975;ENSG00000113302;ENSG00000131910;ENSG00000143839;ENSG00000145087;ENSG00000145242;ENSG00000147571;ENSG00000159224;ENSG00000161610;ENSG00000163623;ENSG00000166148;ENSG00000168481;ENSG00000170011;ENSG00000171557;ENSG00000171560;ENSG00000171564
GO:0021510	spinal cord development	5	101	0.0677022	0.520842	ENSG00000077080;ENSG00000107187;ENSG00000138136;ENSG00000139445;ENSG00000180613
GO:1905954	positive regulation of lipid localization	5	101	0.0677022	0.520842	ENSG00000084674;ENSG00000100078;ENSG00000104918;ENSG00000147571;ENSG00000170419
GO:0006491	N-glycan processing	2	20	0.0683905	0.520908	ENSG00000101638;ENSG00000177511
GO:0007620	copulation	2	20	0.0683905	0.520908	ENSG00000124102;ENSG00000166148
GO:0021516	dorsal spinal cord development	2	20	0.0683905	0.520908	ENSG00000107187;ENSG00000180613
GO:0052695	cellular glucuronidation	2	20	0.0683905	0.520908	ENSG00000242366;ENSG00000242515
GO:0097107	postsynaptic density assembly	2	20	0.0683905	0.520908	ENSG00000152208;ENSG00000162951
GO:0001709	cell fate determination	3	44	0.0690551	0.520908	ENSG00000129152;ENSG00000138136;ENSG00000153266
GO:0021517	ventral spinal cord development	3	44	0.0690551	0.520908	ENSG00000107187;ENSG00000138136;ENSG00000139445
GO:0045776	negative regulation of blood pressure	3	44	0.0690551	0.520908	ENSG00000043591;ENSG00000110680;ENSG00000147571
GO:0051602	response to electrical stimulus	3	44	0.0690551	0.520908	ENSG00000101210;ENSG00000152822;ENSG00000158022
GO:0090279	regulation of calcium ion import	3	44	0.0690551	0.520908	ENSG00000147571;ENSG00000164266;ENSG00000196632
GO:2001222	regulation of neuron migration	3	44	0.0690551	0.520908	ENSG00000066032;ENSG00000163623;ENSG00000178568
GO:0008016	regulation of heart contraction	9	235	0.0694496	0.522958	ENSG00000043591;ENSG00000075461;ENSG00000110680;ENSG00000129991;ENSG00000130433;ENSG00000139445;ENSG00000163273;ENSG00000166148;ENSG00000173641
GO:0015837	amine transport	5	102	0.0699971	0.526151	ENSG00000103528;ENSG00000110975;ENSG00000140519;ENSG00000147571;ENSG00000166148
GO:0051346	negative regulation of hydrolase activity	15	456	0.0707258	0.529869	ENSG00000101074;ENSG00000101435;ENSG00000113889;ENSG00000119698;ENSG00000124102;ENSG00000129991;ENSG00000145147;ENSG00000145879;ENSG00000164266;ENSG00000168297;ENSG00000175121;ENSG00000197641;ENSG00000206075;ENSG00000221867;ENSG00000265190
GO:0019953	sexual reproduction	26	887	0.0707404	0.529869	ENSG00000001626;ENSG00000079393;ENSG00000084674;ENSG00000100078;ENSG00000104755;ENSG00000112530;ENSG00000113302;ENSG00000124102;ENSG00000131914;ENSG00000135454;ENSG00000138696;ENSG00000140623;ENSG00000141316;ENSG00000148935;ENSG00000157404;ENSG00000163273;ENSG00000164266;ENSG00000166148;ENSG00000166220;ENSG00000169393;ENSG00000171722;ENSG00000173093;ENSG00000179008;ENSG00000188120;ENSG00000188425…
GO:0010035	response to inorganic substance	18	572	0.0717085	0.535152	ENSG00000084674;ENSG00000101210;ENSG00000103528;ENSG00000110975;ENSG00000111701;ENSG00000125363;ENSG00000140505;ENSG00000157404;ENSG00000159224;ENSG00000160182;ENSG00000166148;ENSG00000169344;ENSG00000171557;ENSG00000171560;ENSG00000171564;ENSG00000186838;ENSG00000186847;ENSG00000197943
GO:0007169	transmembrane receptor protein tyrosine kinase signaling pathway	22	729	0.0719479	0.535152	ENSG00000035720;ENSG00000102678;ENSG00000104413;ENSG00000105929;ENSG00000109684;ENSG00000113302;ENSG00000116039;ENSG00000116194;ENSG00000125861;ENSG00000136487;ENSG00000137440;ENSG00000145242;ENSG00000147614;ENSG00000147689;ENSG00000151418;ENSG00000152292;ENSG00000157404;ENSG00000162344;ENSG00000167244;ENSG00000168143;ENSG00000178568;ENSG00000183287
GO:0043269	regulation of ion transport	22	729	0.0719479	0.535152	ENSG00000001626;ENSG00000075461;ENSG00000099822;ENSG00000100078;ENSG00000103528;ENSG00000105642;ENSG00000110680;ENSG00000110975;ENSG00000130433;ENSG00000141750;ENSG00000147571;ENSG00000148408;ENSG00000161610;ENSG00000162763;ENSG00000164266;ENSG00000166148;ENSG00000168297;ENSG00000184908;ENSG00000186510;ENSG00000196632;ENSG00000197943;ENSG00000260458
GO:0099536	synaptic signaling	22	729	0.0719479	0.535152	ENSG00000075461;ENSG00000103546;ENSG00000104918;ENSG00000105143;ENSG00000105642;ENSG00000110975;ENSG00000128310;ENSG00000137766;ENSG00000145087;ENSG00000147571;ENSG00000148408;ENSG00000149305;ENSG00000152208;ENSG00000152822;ENSG00000155886;ENSG00000157404;ENSG00000159224;ENSG00000161610;ENSG00000168297;ENSG00000186038;ENSG00000186297;ENSG00000205363
GO:0007200	phospholipase C-activating G protein-coupled receptor signaling pathway	5	103	0.0723346	0.535825	ENSG00000110680;ENSG00000138039;ENSG00000152822;ENSG00000161610;ENSG00000169006
GO:0048515	spermatid differentiation	7	168	0.0723538	0.535825	ENSG00000001626;ENSG00000100078;ENSG00000112530;ENSG00000157404;ENSG00000164266;ENSG00000169393;ENSG00000173093
GO:0021575	hindbrain morphogenesis	3	45	0.0728539	0.535825	ENSG00000152208;ENSG00000173898;ENSG00000180613
GO:0042551	neuron maturation	3	45	0.0728539	0.535825	ENSG00000077080;ENSG00000131094;ENSG00000186417
GO:0097755	positive regulation of blood vessel diameter	3	45	0.0728539	0.535825	ENSG00000043591;ENSG00000110680;ENSG00000113889
GO:0051707	response to other organism	30	1052	0.0729196	0.535825	ENSG00000035720;ENSG00000084674;ENSG00000096088;ENSG00000101435;ENSG00000111701;ENSG00000113302;ENSG00000123843;ENSG00000124102;ENSG00000137392;ENSG00000140505;ENSG00000142515;ENSG00000143556;ENSG00000143839;ENSG00000147697;ENSG00000151365;ENSG00000158270;ENSG00000167419;ENSG00000167754;ENSG00000169344;ENSG00000171560;ENSG00000171564;ENSG00000175121;ENSG00000183709;ENSG00000186458;ENSG00000197870…
GO:0051937	catecholamine transport	4	73	0.073007	0.535825	ENSG00000103528;ENSG00000103546;ENSG00000110975;ENSG00000147571
GO:0009607	response to biotic stimulus	31	1093	0.0730442	0.535825	ENSG00000035720;ENSG00000084674;ENSG00000096088;ENSG00000101435;ENSG00000111701;ENSG00000113302;ENSG00000123843;ENSG00000124102;ENSG00000137392;ENSG00000140505;ENSG00000142515;ENSG00000143556;ENSG00000143839;ENSG00000147697;ENSG00000151365;ENSG00000158270;ENSG00000167419;ENSG00000167754;ENSG00000169344;ENSG00000171560;ENSG00000171564;ENSG00000175121;ENSG00000183709;ENSG00000185988;ENSG00000186458…
GO:0043207	response to external biotic stimulus	30	1053	0.0736074	0.536569	ENSG00000035720;ENSG00000084674;ENSG00000096088;ENSG00000101435;ENSG00000111701;ENSG00000113302;ENSG00000123843;ENSG00000124102;ENSG00000137392;ENSG00000140505;ENSG00000142515;ENSG00000143556;ENSG00000143839;ENSG00000147697;ENSG00000151365;ENSG00000158270;ENSG00000167419;ENSG00000167754;ENSG00000169344;ENSG00000171560;ENSG00000171564;ENSG00000175121;ENSG00000183709;ENSG00000186458;ENSG00000197870…
GO:0034764	positive regulation of transmembrane transport	9	238	0.073873	0.536569	ENSG00000001626;ENSG00000075461;ENSG00000105642;ENSG00000141750;ENSG00000159224;ENSG00000162344;ENSG00000162763;ENSG00000196632;ENSG00000197943
GO:0050896	response to stimulus	215	9291	0.0744397	0.536569	ENSG00000001626;ENSG00000004848;ENSG00000004939;ENSG00000007216;ENSG00000035720;ENSG00000041515;ENSG00000043591;ENSG00000044012;ENSG00000066032;ENSG00000070729;ENSG00000073150;ENSG00000075461;ENSG00000080511;ENSG00000084674;ENSG00000086159;ENSG00000095203;ENSG00000096088;ENSG00000099822;ENSG00000100078;ENSG00000101210;ENSG00000101349;ENSG00000101435;ENSG00000101440;ENSG00000102239;ENSG00000102678…
GO:0045723	positive regulation of fatty acid biosynthetic process	2	21	0.0745427	0.536569	ENSG00000100078;ENSG00000166148
GO:0050802	circadian sleep/wake cycle, sleep	2	21	0.0745427	0.536569	ENSG00000043591;ENSG00000147571
GO:0097503	sialylation	2	21	0.0745427	0.536569	ENSG00000101638;ENSG00000177511
GO:1900746	regulation of vascular endothelial growth factor signaling pathway	2	21	0.0745427	0.536569	ENSG00000113302;ENSG00000183287
GO:0055123	digestive system development	6	136	0.0746327	0.536569	ENSG00000124664;ENSG00000131668;ENSG00000157404;ENSG00000159224;ENSG00000165556;ENSG00000167244
GO:0044703	multi-organism reproductive process	30	1056	0.0756979	0.536569	ENSG00000001626;ENSG00000079393;ENSG00000084674;ENSG00000100078;ENSG00000104755;ENSG00000110680;ENSG00000112530;ENSG00000113302;ENSG00000124102;ENSG00000131914;ENSG00000135454;ENSG00000138696;ENSG00000140623;ENSG00000141316;ENSG00000147571;ENSG00000148935;ENSG00000157404;ENSG00000159224;ENSG00000163273;ENSG00000164266;ENSG00000166148;ENSG00000166220;ENSG00000166863;ENSG00000169393;ENSG00000171722…
GO:0006836	neurotransmitter transport	10	275	0.0757866	0.536569	ENSG00000072041;ENSG00000100078;ENSG00000103546;ENSG00000105143;ENSG00000137766;ENSG00000145087;ENSG00000147571;ENSG00000152822;ENSG00000161610;ENSG00000164363
GO:2001259	positive regulation of cation channel activity	4	74	0.0759306	0.536569	ENSG00000075461;ENSG00000141750;ENSG00000162763;ENSG00000197943
GO:0120009	intermembrane lipid transfer	3	46	0.076744	0.536569	ENSG00000084674;ENSG00000143921;ENSG00000183578
GO:0010876	lipid localization	14	425	0.0781956	0.536569	ENSG00000001626;ENSG00000084674;ENSG00000100078;ENSG00000104918;ENSG00000131910;ENSG00000135454;ENSG00000143839;ENSG00000143921;ENSG00000147571;ENSG00000151365;ENSG00000168907;ENSG00000170419;ENSG00000182107;ENSG00000183578
GO:0048609	multicellular organismal reproductive process	25	858	0.0793779	0.536569	ENSG00000001626;ENSG00000079393;ENSG00000084674;ENSG00000100078;ENSG00000104918;ENSG00000112530;ENSG00000131914;ENSG00000135454;ENSG00000138039;ENSG00000138696;ENSG00000140623;ENSG00000145147;ENSG00000148935;ENSG00000157404;ENSG00000163273;ENSG00000164266;ENSG00000166148;ENSG00000166220;ENSG00000169393;ENSG00000171722;ENSG00000173093;ENSG00000179008;ENSG00000188120;ENSG00000188425;ENSG00000188910
GO:0008593	regulation of Notch signaling pathway	5	106	0.0796001	0.536569	ENSG00000148935;ENSG00000157404;ENSG00000168785;ENSG00000180613;ENSG00000198681
GO:0006813	potassium ion transport	9	242	0.0800358	0.536569	ENSG00000099822;ENSG00000105642;ENSG00000115616;ENSG00000155886;ENSG00000161610;ENSG00000162763;ENSG00000180251;ENSG00000196632;ENSG00000260458
GO:0010107	potassium ion import	3	47	0.0807236	0.536569	ENSG00000099822;ENSG00000196632;ENSG00000260458
GO:0042304	regulation of fatty acid biosynthetic process	3	47	0.0807236	0.536569	ENSG00000100078;ENSG00000159224;ENSG00000166148
GO:0046622	positive regulation of organ growth	3	47	0.0807236	0.536569	ENSG00000004848;ENSG00000167244;ENSG00000178568
GO:0043270	positive regulation of ion transport	11	315	0.0807919	0.536569	ENSG00000001626;ENSG00000075461;ENSG00000100078;ENSG00000105642;ENSG00000141750;ENSG00000147571;ENSG00000161610;ENSG00000162763;ENSG00000166148;ENSG00000196632;ENSG00000197943
GO:0007267	cell-cell signaling	45	1688	0.0808306	0.536569	ENSG00000001626;ENSG00000073150;ENSG00000075461;ENSG00000099822;ENSG00000100078;ENSG00000101440;ENSG00000102678;ENSG00000103546;ENSG00000104918;ENSG00000105143;ENSG00000105642;ENSG00000110680;ENSG00000110975;ENSG00000128310;ENSG00000131668;ENSG00000131910;ENSG00000137440;ENSG00000137766;ENSG00000143839;ENSG00000145087;ENSG00000145242;ENSG00000147571;ENSG00000148408;ENSG00000149305;ENSG00000152208…
GO:0042749	regulation of circadian sleep/wake cycle	2	22	0.0808636	0.536569	ENSG00000043591;ENSG00000147571
GO:0043950	positive regulation of cAMP-mediated signaling	2	22	0.0808636	0.536569	ENSG00000147571;ENSG00000159224
GO:0051412	response to corticosterone	2	22	0.0808636	0.536569	ENSG00000147571;ENSG00000166148
GO:0060575	intestinal epithelial cell differentiation	2	22	0.0808636	0.536569	ENSG00000124664;ENSG00000165556
GO:0008203	cholesterol metabolic process	6	140	0.0831404	0.536569	ENSG00000001626;ENSG00000084674;ENSG00000131910;ENSG00000140459;ENSG00000140505;ENSG00000196228
GO:0000706	meiotic DNA double-strand break processing	1	4	0.083595	0.536569	ENSG00000179008
GO:0002018	renin-angiotensin regulation of aldosterone production	1	4	0.083595	0.536569	ENSG00000143839
GO:0002025	norepinephrine-epinephrine-mediated vasodilation involved in regulation of systemic arterial blood pressure	1	4	0.083595	0.536569	ENSG00000043591
GO:0002316	follicular B cell differentiation	1	4	0.083595	0.536569	ENSG00000197943
GO:0003025	regulation of systemic arterial blood pressure by baroreceptor feedback	1	4	0.083595	0.536569	ENSG00000110680
GO:0006642	triglyceride mobilization	1	4	0.083595	0.536569	ENSG00000084674
GO:0007621	negative regulation of female receptivity	1	4	0.083595	0.536569	ENSG00000166148
GO:0008628	hormone-mediated apoptotic signaling pathway	1	4	0.083595	0.536569	ENSG00000147571
GO:0009730	detection of carbohydrate stimulus	1	4	0.083595	0.536569	ENSG00000163623
GO:0009732	detection of hexose stimulus	1	4	0.083595	0.536569	ENSG00000163623
GO:0010593	negative regulation of lamellipodium assembly	1	4	0.083595	0.536569	ENSG00000145147
GO:0010840	regulation of circadian sleep/wake cycle, wakefulness	1	4	0.083595	0.536569	ENSG00000147571
GO:0018199	peptidyl-glutamine modification	1	4	0.083595	0.536569	ENSG00000163207
GO:0021759	globus pallidus development	1	4	0.083595	0.536569	ENSG00000004848
GO:0021942	radial glia guided migration of Purkinje cell	1	4	0.083595	0.536569	ENSG00000066032
GO:0030450	regulation of complement activation, classical pathway	1	4	0.083595	0.536569	ENSG00000123843
GO:0032811	negative regulation of epinephrine secretion	1	4	0.083595	0.536569	ENSG00000147571
GO:0034287	detection of monosaccharide stimulus	1	4	0.083595	0.536569	ENSG00000163623
GO:0034699	response to luteinizing hormone	1	4	0.083595	0.536569	ENSG00000138039
GO:0038028	insulin receptor signaling pathway via phosphatidylinositol 3-kinase	1	4	0.083595	0.536569	ENSG00000167244
GO:0038162	erythropoietin-mediated signaling pathway	1	4	0.083595	0.536569	ENSG00000157404
GO:0042320	regulation of circadian sleep/wake cycle, REM sleep	1	4	0.083595	0.536569	ENSG00000147571
GO:0042701	progesterone secretion	1	4	0.083595	0.536569	ENSG00000104918
GO:0042746	circadian sleep/wake cycle, wakefulness	1	4	0.083595	0.536569	ENSG00000147571
GO:0043503	skeletal muscle fiber adaptation	1	4	0.083595	0.536569	ENSG00000129152
GO:0044860	protein localization to plasma membrane raft	1	4	0.083595	0.536569	ENSG00000169344
GO:0045959	negative regulation of complement activation, classical pathway	1	4	0.083595	0.536569	ENSG00000123843
GO:0046292	formaldehyde metabolic process	1	4	0.083595	0.536569	ENSG00000198099
GO:0048633	positive regulation of skeletal muscle tissue growth	1	4	0.083595	0.536569	ENSG00000167244
GO:0050923	regulation of negative chemotaxis	1	4	0.083595	0.536569	ENSG00000145147
GO:0051142	positive regulation of NK T cell proliferation	1	4	0.083595	0.536569	ENSG00000113302
GO:0051464	positive regulation of cortisol secretion	1	4	0.083595	0.536569	ENSG00000147571
GO:0051594	detection of glucose	1	4	0.083595	0.536569	ENSG00000163623
GO:0060283	negative regulation of oocyte development	1	4	0.083595	0.536569	ENSG00000163273
GO:0060355	positive regulation of cell adhesion molecule production	1	4	0.083595	0.536569	ENSG00000158270
GO:0060480	lung goblet cell differentiation	1	4	0.083595	0.536569	ENSG00000124664
GO:0061055	myotome development	1	4	0.083595	0.536569	ENSG00000173253
GO:0070093	negative regulation of glucagon secretion	1	4	0.083595	0.536569	ENSG00000147571
GO:0070346	positive regulation of fat cell proliferation	1	4	0.083595	0.536569	ENSG00000170419
GO:0070375	ERK5 cascade	1	4	0.083595	0.536569	ENSG00000196711
GO:0071672	negative regulation of smooth muscle cell chemotaxis	1	4	0.083595	0.536569	ENSG00000145147
GO:0072021	ascending thin limb development	1	4	0.083595	0.536569	ENSG00000169344
GO:0072218	metanephric ascending thin limb development	1	4	0.083595	0.536569	ENSG00000169344
GO:0090634	microglial cell mediated cytotoxicity	1	4	0.083595	0.536569	ENSG00000035720
GO:1900138	negative regulation of phospholipase A2 activity	1	4	0.083595	0.536569	ENSG00000265190
GO:1901529	positive regulation of anion channel activity	1	4	0.083595	0.536569	ENSG00000001626
GO:1902623	negative regulation of neutrophil migration	1	4	0.083595	0.536569	ENSG00000145147
GO:1902731	negative regulation of chondrocyte proliferation	1	4	0.083595	0.536569	ENSG00000138696
GO:1903027	regulation of opsonization	1	4	0.083595	0.536569	ENSG00000123843
GO:1904149	regulation of microglial cell mediated cytotoxicity	1	4	0.083595	0.536569	ENSG00000035720
GO:1904151	positive regulation of microglial cell mediated cytotoxicity	1	4	0.083595	0.536569	ENSG00000035720
GO:1905382	positive regulation of snRNA transcription by RNA polymerase II	1	4	0.083595	0.536569	ENSG00000129152
GO:1905880	negative regulation of oogenesis	1	4	0.083595	0.536569	ENSG00000163273
GO:1990168	protein K33-linked deubiquitination	1	4	0.083595	0.536569	ENSG00000189401
GO:2000330	positive regulation of T-helper 17 cell lineage commitment	1	4	0.083595	0.536569	ENSG00000113302
GO:2000852	regulation of corticosterone secretion	1	4	0.083595	0.536569	ENSG00000147571
GO:2001029	regulation of cellular glucuronidation	1	4	0.083595	0.536569	ENSG00000242515
GO:0060986	endocrine hormone secretion	3	48	0.0847909	0.543034	ENSG00000104918;ENSG00000143839;ENSG00000147571
GO:0009743	response to carbohydrate	9	245	0.084857	0.543034	ENSG00000001626;ENSG00000084674;ENSG00000131910;ENSG00000131914;ENSG00000145242;ENSG00000147571;ENSG00000158270;ENSG00000159224;ENSG00000163623
GO:0048608	reproductive structure development	14	431	0.0852855	0.544542	ENSG00000102678;ENSG00000104918;ENSG00000107187;ENSG00000138039;ENSG00000138696;ENSG00000143839;ENSG00000145147;ENSG00000148935;ENSG00000157404;ENSG00000165556;ENSG00000167244;ENSG00000178597;ENSG00000188910;ENSG00000206075
GO:0060078	regulation of postsynaptic membrane potential	6	141	0.0853482	0.544542	ENSG00000043591;ENSG00000152208;ENSG00000152822;ENSG00000161610;ENSG00000186297;ENSG00000205363
GO:0045861	negative regulation of proteolysis	12	356	0.086083	0.548409	ENSG00000101074;ENSG00000101435;ENSG00000113889;ENSG00000123843;ENSG00000124102;ENSG00000145879;ENSG00000164266;ENSG00000175121;ENSG00000197641;ENSG00000206075;ENSG00000221867;ENSG00000265190
GO:0002043	blood vessel endothelial cell proliferation involved in sprouting angiogenesis	2	23	0.0873432	0.549862	ENSG00000113302;ENSG00000137440
GO:0006833	water transport	2	23	0.0873432	0.549862	ENSG00000001626;ENSG00000086159
GO:0021871	forebrain regionalization	2	23	0.0873432	0.549862	ENSG00000153266;ENSG00000180613
GO:0035809	regulation of urine volume	2	23	0.0873432	0.549862	ENSG00000004939;ENSG00000169344
GO:0035812	renal sodium excretion	2	23	0.0873432	0.549862	ENSG00000116039;ENSG00000166148
GO:0071359	cellular response to dsRNA	2	23	0.0873432	0.549862	ENSG00000158270;ENSG00000204010
GO:0098698	postsynaptic specialization assembly	2	23	0.0873432	0.549862	ENSG00000152208;ENSG00000162951
GO:1902547	regulation of cellular response to vascular endothelial growth factor stimulus	2	23	0.0873432	0.549862	ENSG00000113302;ENSG00000183287
GO:0043303	mast cell degranulation	3	49	0.0889438	0.558511	ENSG00000100078;ENSG00000109684;ENSG00000157404
GO:0061458	reproductive system development	14	434	0.0889792	0.558511	ENSG00000102678;ENSG00000104918;ENSG00000107187;ENSG00000138039;ENSG00000138696;ENSG00000143839;ENSG00000145147;ENSG00000148935;ENSG00000157404;ENSG00000165556;ENSG00000167244;ENSG00000178597;ENSG00000188910;ENSG00000206075
GO:0019216	regulation of lipid metabolic process	13	397	0.0904523	0.565609	ENSG00000084674;ENSG00000100078;ENSG00000101210;ENSG00000151365;ENSG00000157404;ENSG00000159224;ENSG00000162344;ENSG00000166148;ENSG00000178568;ENSG00000178597;ENSG00000183578;ENSG00000242366;ENSG00000242515
GO:0021536	diencephalon development	4	79	0.0914095	0.565609	ENSG00000004848;ENSG00000069011;ENSG00000107187;ENSG00000147571
GO:0045814	negative regulation of gene expression, epigenetic	6	144	0.092164	0.565609	ENSG00000111701;ENSG00000184270;ENSG00000187837;ENSG00000197153;ENSG00000274618;ENSG00000275126
GO:1902652	secondary alcohol metabolic process	6	144	0.092164	0.565609	ENSG00000001626;ENSG00000084674;ENSG00000131910;ENSG00000140459;ENSG00000140505;ENSG00000196228
GO:0030182	neuron differentiation	38	1412	0.0929703	0.565609	ENSG00000004848;ENSG00000041515;ENSG00000055732;ENSG00000066032;ENSG00000070729;ENSG00000077080;ENSG00000100078;ENSG00000103528;ENSG00000104413;ENSG00000107187;ENSG00000113430;ENSG00000125861;ENSG00000131094;ENSG00000131914;ENSG00000136944;ENSG00000138136;ENSG00000138696;ENSG00000139445;ENSG00000143320;ENSG00000145147;ENSG00000145242;ENSG00000152208;ENSG00000153266;ENSG00000153292;ENSG00000163623…
GO:0002279	mast cell activation involved in immune response	3	50	0.0931804	0.565609	ENSG00000100078;ENSG00000109684;ENSG00000157404
GO:0015872	dopamine transport	3	50	0.0931804	0.565609	ENSG00000103528;ENSG00000103546;ENSG00000110975
GO:0051897	positive regulation of protein kinase B signaling	7	179	0.0936597	0.565609	ENSG00000102678;ENSG00000131914;ENSG00000157404;ENSG00000162344;ENSG00000167244;ENSG00000178568;ENSG00000183578
GO:0007035	vacuolar acidification	2	24	0.0939716	0.565609	ENSG00000105929;ENSG00000147614
GO:0021895	cerebral cortex neuron differentiation	2	24	0.0939716	0.565609	ENSG00000004848;ENSG00000153266
GO:0022410	circadian sleep/wake cycle process	2	24	0.0939716	0.565609	ENSG00000043591;ENSG00000147571
GO:0043501	skeletal muscle adaptation	2	24	0.0939716	0.565609	ENSG00000129152;ENSG00000158022
GO:0045109	intermediate filament organization	2	24	0.0939716	0.565609	ENSG00000186847;ENSG00000204897
GO:0071514	genetic imprinting	2	24	0.0939716	0.565609	ENSG00000101440;ENSG00000167244
GO:0097186	amelogenesis	2	24	0.0939716	0.565609	ENSG00000125363;ENSG00000167754
GO:0043687	post-translational protein modification	12	362	0.0944383	0.565609	ENSG00000084674;ENSG00000104112;ENSG00000113889;ENSG00000125363;ENSG00000146021;ENSG00000152595;ENSG00000164122;ENSG00000165192;ENSG00000171557;ENSG00000171560;ENSG00000175093;ENSG00000185269
GO:0007600	sensory perception	27	958	0.0951124	0.565609	ENSG00000070729;ENSG00000080511;ENSG00000105929;ENSG00000110680;ENSG00000110975;ENSG00000111319;ENSG00000113302;ENSG00000116039;ENSG00000152822;ENSG00000155886;ENSG00000157404;ENSG00000159224;ENSG00000159763;ENSG00000159961;ENSG00000166828;ENSG00000167210;ENSG00000167419;ENSG00000169006;ENSG00000170289;ENSG00000171496;ENSG00000171505;ENSG00000180016;ENSG00000181609;ENSG00000181616;ENSG00000183269…
GO:0030148	sphingolipid biosynthetic process	5	112	0.0952514	0.565609	ENSG00000101638;ENSG00000132746;ENSG00000135454;ENSG00000149926;ENSG00000177511
GO:0009605	response to external stimulus	68	2704	0.0964229	0.565609	ENSG00000004848;ENSG00000035720;ENSG00000043591;ENSG00000066032;ENSG00000070729;ENSG00000084674;ENSG00000096088;ENSG00000100078;ENSG00000101435;ENSG00000104918;ENSG00000107187;ENSG00000110680;ENSG00000111701;ENSG00000113302;ENSG00000113889;ENSG00000116039;ENSG00000123843;ENSG00000124102;ENSG00000125363;ENSG00000125861;ENSG00000129152;ENSG00000136487;ENSG00000137392;ENSG00000138039;ENSG00000138696…
GO:0008202	steroid metabolic process	11	326	0.0968546	0.565609	ENSG00000001626;ENSG00000080511;ENSG00000084674;ENSG00000131910;ENSG00000140459;ENSG00000140505;ENSG00000147571;ENSG00000157404;ENSG00000162344;ENSG00000196228;ENSG00000242366
GO:0006865	amino acid transport	6	146	0.0968669	0.565609	ENSG00000072041;ENSG00000105143;ENSG00000152822;ENSG00000164363;ENSG00000166148;ENSG00000166558
GO:0030073	insulin secretion	8	216	0.0969961	0.565609	ENSG00000001626;ENSG00000131910;ENSG00000145087;ENSG00000145242;ENSG00000147571;ENSG00000159224;ENSG00000163623;ENSG00000170011
GO:0042221	response to chemical	115	4786	0.0973307	0.565609	ENSG00000001626;ENSG00000004848;ENSG00000007216;ENSG00000035720;ENSG00000075461;ENSG00000084674;ENSG00000086159;ENSG00000099822;ENSG00000101210;ENSG00000101440;ENSG00000102678;ENSG00000103528;ENSG00000103546;ENSG00000104413;ENSG00000104918;ENSG00000105143;ENSG00000105929;ENSG00000107187;ENSG00000110484;ENSG00000110680;ENSG00000110975;ENSG00000111701;ENSG00000112077;ENSG00000112530;ENSG00000113302…
GO:0002448	mast cell mediated immunity	3	51	0.0974989	0.565609	ENSG00000100078;ENSG00000109684;ENSG00000157404
GO:0003044	regulation of systemic arterial blood pressure mediated by a chemical signal	3	51	0.0974989	0.565609	ENSG00000043591;ENSG00000143839;ENSG00000166148
GO:1903727	positive regulation of phospholipid metabolic process	3	51	0.0974989	0.565609	ENSG00000157404;ENSG00000178568;ENSG00000183578
GO:2000351	regulation of endothelial cell apoptotic process	3	51	0.0974989	0.565609	ENSG00000171557;ENSG00000171560;ENSG00000171564
GO:0042310	vasoconstriction	4	81	0.0979913	0.565609	ENSG00000166148;ENSG00000171557;ENSG00000171560;ENSG00000171564
GO:0042509	regulation of tyrosine phosphorylation of STAT protein	4	81	0.0979913	0.565609	ENSG00000113302;ENSG00000136487;ENSG00000157404;ENSG00000178568
GO:0097756	negative regulation of blood vessel diameter	4	81	0.0979913	0.565609	ENSG00000166148;ENSG00000171557;ENSG00000171560;ENSG00000171564
GO:0007612	learning	6	147	0.0992655	0.565609	ENSG00000101349;ENSG00000131094;ENSG00000147571;ENSG00000155886;ENSG00000157404;ENSG00000186297
GO:0048468	cell development	56	2191	0.100723	0.565609	ENSG00000001626;ENSG00000004848;ENSG00000004939;ENSG00000035720;ENSG00000041515;ENSG00000066032;ENSG00000070729;ENSG00000077080;ENSG00000100078;ENSG00000103528;ENSG00000104413;ENSG00000107187;ENSG00000107518;ENSG00000112077;ENSG00000112530;ENSG00000113430;ENSG00000115112;ENSG00000124664;ENSG00000125861;ENSG00000129152;ENSG00000131094;ENSG00000131914;ENSG00000138136;ENSG00000138696;ENSG00000143320…
GO:0006063	uronic acid metabolic process	2	25	0.10074	0.565609	ENSG00000242366;ENSG00000242515
GO:0010884	positive regulation of lipid storage	2	25	0.10074	0.565609	ENSG00000084674;ENSG00000170419
GO:0015874	norepinephrine transport	2	25	0.10074	0.565609	ENSG00000103546;ENSG00000147571
GO:0019585	glucuronate metabolic process	2	25	0.10074	0.565609	ENSG00000242366;ENSG00000242515
GO:0042104	positive regulation of activated T cell proliferation	2	25	0.10074	0.565609	ENSG00000113302;ENSG00000167244
GO:0045007	depurination	2	25	0.10074	0.565609	ENSG00000274618;ENSG00000275126
GO:0045686	negative regulation of glial cell differentiation	2	25	0.10074	0.565609	ENSG00000131914;ENSG00000163623
GO:0045939	negative regulation of steroid metabolic process	2	25	0.10074	0.565609	ENSG00000162344;ENSG00000242366
GO:0048643	positive regulation of skeletal muscle tissue development	2	25	0.10074	0.565609	ENSG00000129152;ENSG00000167244
GO:1900049	regulation of histone exchange	2	25	0.10074	0.565609	ENSG00000274618;ENSG00000275126
GO:1900051	positive regulation of histone exchange	2	25	0.10074	0.565609	ENSG00000274618;ENSG00000275126
GO:0071804	cellular potassium ion transport	8	218	0.100889	0.565609	ENSG00000099822;ENSG00000105642;ENSG00000115616;ENSG00000155886;ENSG00000162763;ENSG00000180251;ENSG00000196632;ENSG00000260458
GO:0071805	potassium ion transmembrane transport	8	218	0.100889	0.565609	ENSG00000099822;ENSG00000105642;ENSG00000115616;ENSG00000155886;ENSG00000162763;ENSG00000180251;ENSG00000196632;ENSG00000260458
GO:0007276	gamete generation	21	722	0.102845	0.565609	ENSG00000001626;ENSG00000079393;ENSG00000084674;ENSG00000100078;ENSG00000112530;ENSG00000131914;ENSG00000135454;ENSG00000138696;ENSG00000140623;ENSG00000148935;ENSG00000157404;ENSG00000163273;ENSG00000164266;ENSG00000166220;ENSG00000169393;ENSG00000171722;ENSG00000173093;ENSG00000179008;ENSG00000188120;ENSG00000188425;ENSG00000188910
GO:0001992	regulation of systemic arterial blood pressure by vasopressin	1	5	0.103381	0.565609	ENSG00000166148
GO:0003057	regulation of the force of heart contraction by chemical signal	1	5	0.103381	0.565609	ENSG00000043591
GO:0006842	tricarboxylic acid transport	1	5	0.103381	0.565609	ENSG00000169344
GO:0009608	response to symbiont	1	5	0.103381	0.565609	ENSG00000123843
GO:0009609	response to symbiotic bacterium	1	5	0.103381	0.565609	ENSG00000123843
GO:0009912	auditory receptor cell fate commitment	1	5	0.103381	0.565609	ENSG00000104413
GO:0010430	fatty acid omega-oxidation	1	5	0.103381	0.565609	ENSG00000198099
GO:0015746	citrate transport	1	5	0.103381	0.565609	ENSG00000169344
GO:0015917	aminophospholipid transport	1	5	0.103381	0.565609	ENSG00000182107
GO:0016103	diterpenoid catabolic process	1	5	0.103381	0.565609	ENSG00000166426
GO:0021523	somatic motor neuron differentiation	1	5	0.103381	0.565609	ENSG00000107187
GO:0030263	apoptotic chromosome condensation	1	5	0.103381	0.565609	ENSG00000134398
GO:0032596	protein transport into membrane raft	1	5	0.103381	0.565609	ENSG00000169344
GO:0032762	mast cell cytokine production	1	5	0.103381	0.565609	ENSG00000157404
GO:0032763	regulation of mast cell cytokine production	1	5	0.103381	0.565609	ENSG00000157404
GO:0032849	positive regulation of cellular pH reduction	1	5	0.103381	0.565609	ENSG00000166148
GO:0032962	positive regulation of inositol trisphosphate biosynthetic process	1	5	0.103381	0.565609	ENSG00000138039
GO:0034653	retinoic acid catabolic process	1	5	0.103381	0.565609	ENSG00000166426
GO:0035385	Roundabout signaling pathway	1	5	0.103381	0.565609	ENSG00000145147
GO:0035523	protein K29-linked deubiquitination	1	5	0.103381	0.565609	ENSG00000189401
GO:0035811	negative regulation of urine volume	1	5	0.103381	0.565609	ENSG00000004939
GO:0035934	corticosterone secretion	1	5	0.103381	0.565609	ENSG00000147571
GO:0042321	negative regulation of circadian sleep/wake cycle, sleep	1	5	0.103381	0.565609	ENSG00000147571
GO:0042713	sperm ejaculation	1	5	0.103381	0.565609	ENSG00000166148
GO:0043400	cortisol secretion	1	5	0.103381	0.565609	ENSG00000147571
GO:0048170	positive regulation of long-term neuronal synaptic plasticity	1	5	0.103381	0.565609	ENSG00000157404
GO:0048550	negative regulation of pinocytosis	1	5	0.103381	0.565609	ENSG00000155066
GO:0051140	regulation of NK T cell proliferation	1	5	0.103381	0.565609	ENSG00000113302
GO:0051414	response to cortisol	1	5	0.103381	0.565609	ENSG00000145147
GO:0051461	positive regulation of corticotropin secretion	1	5	0.103381	0.565609	ENSG00000147571
GO:0051462	regulation of cortisol secretion	1	5	0.103381	0.565609	ENSG00000147571
GO:0060120	inner ear receptor cell fate commitment	1	5	0.103381	0.565609	ENSG00000104413
GO:0060481	lobar bronchus epithelium development	1	5	0.103381	0.565609	ENSG00000124664
GO:0070662	mast cell proliferation	1	5	0.103381	0.565609	ENSG00000157404
GO:0071076	RNA 3' uridylation	1	5	0.103381	0.565609	ENSG00000131914
GO:0071504	cellular response to heparin	1	5	0.103381	0.565609	ENSG00000145147
GO:0072025	distal convoluted tubule development	1	5	0.103381	0.565609	ENSG00000169344
GO:0072221	metanephric distal convoluted tubule development	1	5	0.103381	0.565609	ENSG00000169344
GO:0072236	metanephric loop of Henle development	1	5	0.103381	0.565609	ENSG00000169344
GO:0090259	regulation of retinal ganglion cell axon guidance	1	5	0.103381	0.565609	ENSG00000145147
GO:0090677	reversible differentiation	1	5	0.103381	0.565609	ENSG00000102678
GO:0099011	neuronal dense core vesicle exocytosis	1	5	0.103381	0.565609	ENSG00000137766
GO:0099525	presynaptic dense core vesicle exocytosis	1	5	0.103381	0.565609	ENSG00000137766
GO:1901475	pyruvate transmembrane transport	1	5	0.103381	0.565609	ENSG00000118596
GO:1901490	regulation of lymphangiogenesis	1	5	0.103381	0.565609	ENSG00000183287
GO:1903593	regulation of histamine secretion by mast cell	1	5	0.103381	0.565609	ENSG00000100078
GO:1903595	positive regulation of histamine secretion by mast cell	1	5	0.103381	0.565609	ENSG00000100078
GO:1903969	regulation of response to macrophage colony-stimulating factor	1	5	0.103381	0.565609	ENSG00000035720
GO:1903972	regulation of cellular response to macrophage colony-stimulating factor stimulus	1	5	0.103381	0.565609	ENSG00000035720
GO:1903976	negative regulation of glial cell migration	1	5	0.103381	0.565609	ENSG00000035720
GO:1905380	regulation of snRNA transcription by RNA polymerase II	1	5	0.103381	0.565609	ENSG00000129152
GO:1990743	protein sialylation	1	5	0.103381	0.565609	ENSG00000177511
GO:2000467	positive regulation of glycogen (starch) synthase activity	1	5	0.103381	0.565609	ENSG00000167244
GO:2000851	positive regulation of glucocorticoid secretion	1	5	0.103381	0.565609	ENSG00000147571
GO:0007611	learning or memory	9	256	0.103991	0.568218	ENSG00000101349;ENSG00000128310;ENSG00000131094;ENSG00000147571;ENSG00000153292;ENSG00000155886;ENSG00000157404;ENSG00000159224;ENSG00000186297
GO:0007260	tyrosine phosphorylation of STAT protein	4	83	0.104788	0.570377	ENSG00000113302;ENSG00000136487;ENSG00000157404;ENSG00000178568
GO:0008625	extrinsic apoptotic signaling pathway via death domain receptors	4	83	0.104788	0.570377	ENSG00000138696;ENSG00000171557;ENSG00000171560;ENSG00000171564
GO:0015844	monoamine transport	4	83	0.104788	0.570377	ENSG00000103528;ENSG00000103546;ENSG00000110975;ENSG00000147571
GO:0007283	spermatogenesis	17	564	0.10509	0.571293	ENSG00000001626;ENSG00000079393;ENSG00000084674;ENSG00000100078;ENSG00000112530;ENSG00000135454;ENSG00000140623;ENSG00000157404;ENSG00000164266;ENSG00000166220;ENSG00000169393;ENSG00000171722;ENSG00000173093;ENSG00000179008;ENSG00000188120;ENSG00000188425;ENSG00000188910
GO:0002702	positive regulation of production of molecular mediator of immune response	5	116	0.106492	0.578175	ENSG00000096088;ENSG00000109684;ENSG00000142515;ENSG00000157404;ENSG00000167754
GO:0008610	lipid biosynthetic process	21	726	0.107157	0.580376	ENSG00000001626;ENSG00000080511;ENSG00000084674;ENSG00000100078;ENSG00000101638;ENSG00000109182;ENSG00000132746;ENSG00000135454;ENSG00000139144;ENSG00000140459;ENSG00000140505;ENSG00000149926;ENSG00000151365;ENSG00000159224;ENSG00000162344;ENSG00000166148;ENSG00000166391;ENSG00000168907;ENSG00000177511;ENSG00000185133;ENSG00000197943
GO:0001963	synaptic transmission, dopaminergic	2	26	0.107638	0.580376	ENSG00000103546;ENSG00000147571
GO:0010460	positive regulation of heart rate	2	26	0.107638	0.580376	ENSG00000043591;ENSG00000166148
GO:0010842	retina layer formation	2	26	0.107638	0.580376	ENSG00000139445;ENSG00000163395
GO:0036152	phosphatidylethanolamine acyl-chain remodeling	2	26	0.107638	0.580376	ENSG00000100078;ENSG00000168907
GO:0045927	positive regulation of growth	9	258	0.107714	0.580376	ENSG00000004848;ENSG00000103528;ENSG00000115112;ENSG00000129152;ENSG00000136487;ENSG00000143320;ENSG00000166148;ENSG00000167244;ENSG00000178568
GO:0009306	protein secretion	12	371	0.107868	0.580471	ENSG00000001626;ENSG00000113302;ENSG00000131910;ENSG00000145087;ENSG00000145242;ENSG00000147571;ENSG00000159224;ENSG00000163623;ENSG00000170011;ENSG00000171557;ENSG00000171560;ENSG00000171564
GO:0050886	endocrine process	4	84	0.108265	0.581138	ENSG00000104918;ENSG00000143839;ENSG00000147571;ENSG00000166148
GO:0061045	negative regulation of wound healing	4	84	0.108265	0.581138	ENSG00000113889;ENSG00000171557;ENSG00000171560;ENSG00000171564
GO:0045834	positive regulation of lipid metabolic process	6	151	0.109171	0.58453	ENSG00000100078;ENSG00000101210;ENSG00000157404;ENSG00000166148;ENSG00000178568;ENSG00000183578
GO:0046467	membrane lipid biosynthetic process	6	151	0.109171	0.58453	ENSG00000101638;ENSG00000109182;ENSG00000132746;ENSG00000135454;ENSG00000149926;ENSG00000177511
GO:0071375	cellular response to peptide hormone stimulus	11	334	0.109657	0.586395	ENSG00000105929;ENSG00000111701;ENSG00000116039;ENSG00000136487;ENSG00000138039;ENSG00000140459;ENSG00000147614;ENSG00000151418;ENSG00000163623;ENSG00000167244;ENSG00000215644
GO:0002042	cell migration involved in sprouting angiogenesis	3	54	0.110924	0.59243	ENSG00000137440;ENSG00000145147;ENSG00000241186
GO:0050730	regulation of peptidyl-tyrosine phosphorylation	9	260	0.111511	0.59482	ENSG00000035720;ENSG00000113302;ENSG00000136487;ENSG00000157404;ENSG00000164266;ENSG00000167244;ENSG00000178568;ENSG00000196711;ENSG00000241186
GO:0030193	regulation of blood coagulation	4	85	0.111793	0.595577	ENSG00000113889;ENSG00000171557;ENSG00000171560;ENSG00000171564
GO:0001964	startle response	2	27	0.114658	0.599223	ENSG00000066032;ENSG00000152208
GO:0015813	L-glutamate transmembrane transport	2	27	0.114658	0.599223	ENSG00000105143;ENSG00000152822
GO:0035886	vascular smooth muscle cell differentiation	2	27	0.114658	0.599223	ENSG00000102678;ENSG00000157404
GO:0042745	circadian sleep/wake cycle	2	27	0.114658	0.599223	ENSG00000043591;ENSG00000147571
GO:0043032	positive regulation of macrophage activation	2	27	0.114658	0.599223	ENSG00000035720;ENSG00000141316
GO:0090025	regulation of monocyte chemotaxis	2	27	0.114658	0.599223	ENSG00000143556;ENSG00000145147
GO:0008406	gonad development	8	225	0.115191	0.599223	ENSG00000102678;ENSG00000104918;ENSG00000138039;ENSG00000138696;ENSG00000143839;ENSG00000145147;ENSG00000148935;ENSG00000157404
GO:0045747	positive regulation of Notch signaling pathway	3	55	0.115549	0.599223	ENSG00000157404;ENSG00000168785;ENSG00000180613
GO:0034767	positive regulation of ion transmembrane transport	7	189	0.115746	0.599223	ENSG00000001626;ENSG00000075461;ENSG00000105642;ENSG00000141750;ENSG00000162763;ENSG00000196632;ENSG00000197943
GO:0016999	antibiotic metabolic process	6	154	0.11692	0.599223	ENSG00000132746;ENSG00000140505;ENSG00000167419;ENSG00000198099;ENSG00000223609;ENSG00000248144
GO:0060968	regulation of gene silencing	6	154	0.11692	0.599223	ENSG00000111701;ENSG00000131914;ENSG00000187837;ENSG00000197153;ENSG00000274618;ENSG00000275126
GO:0010038	response to metal ion	12	377	0.117416	0.599223	ENSG00000103528;ENSG00000110975;ENSG00000111701;ENSG00000125363;ENSG00000140505;ENSG00000157404;ENSG00000160182;ENSG00000171557;ENSG00000171560;ENSG00000171564;ENSG00000186847;ENSG00000197943
GO:0043434	response to peptide hormone	14	455	0.117624	0.599223	ENSG00000104918;ENSG00000105929;ENSG00000111701;ENSG00000116039;ENSG00000136487;ENSG00000138039;ENSG00000140459;ENSG00000147614;ENSG00000151418;ENSG00000159224;ENSG00000160182;ENSG00000163623;ENSG00000167244;ENSG00000215644
GO:0033559	unsaturated fatty acid metabolic process	5	120	0.118351	0.599223	ENSG00000100078;ENSG00000116039;ENSG00000140505;ENSG00000166148;ENSG00000168907
GO:0045667	regulation of osteoblast differentiation	5	120	0.118351	0.599223	ENSG00000136929;ENSG00000138696;ENSG00000163273;ENSG00000165623;ENSG00000198732
GO:0045596	negative regulation of cell differentiation	21	736	0.118427	0.599223	ENSG00000035720;ENSG00000077009;ENSG00000102678;ENSG00000105388;ENSG00000110680;ENSG00000124664;ENSG00000131914;ENSG00000138136;ENSG00000145147;ENSG00000149926;ENSG00000153266;ENSG00000163273;ENSG00000163623;ENSG00000165623;ENSG00000167244;ENSG00000178568;ENSG00000185133;ENSG00000204099;ENSG00000204479;ENSG00000274618;ENSG00000275126
GO:0034109	homotypic cell-cell adhesion	4	87	0.119	0.599223	ENSG00000105388;ENSG00000171557;ENSG00000171560;ENSG00000171564
GO:1900046	regulation of hemostasis	4	87	0.119	0.599223	ENSG00000113889;ENSG00000171557;ENSG00000171560;ENSG00000171564
GO:0006869	lipid transport	12	378	0.119053	0.599223	ENSG00000001626;ENSG00000084674;ENSG00000100078;ENSG00000104918;ENSG00000131910;ENSG00000143839;ENSG00000143921;ENSG00000147571;ENSG00000151365;ENSG00000168907;ENSG00000182107;ENSG00000183578
GO:0001504	neurotransmitter uptake	3	56	0.120245	0.599223	ENSG00000103546;ENSG00000105143;ENSG00000152822
GO:0042743	hydrogen peroxide metabolic process	3	56	0.120245	0.599223	ENSG00000140505;ENSG00000167419;ENSG00000223609
GO:0043551	regulation of phosphatidylinositol 3-kinase activity	3	56	0.120245	0.599223	ENSG00000157404;ENSG00000178568;ENSG00000183578
GO:0050433	regulation of catecholamine secretion	3	56	0.120245	0.599223	ENSG00000103528;ENSG00000110975;ENSG00000147571
GO:0072577	endothelial cell apoptotic process	3	56	0.120245	0.599223	ENSG00000171557;ENSG00000171560;ENSG00000171564
GO:0009267	cellular response to starvation	7	191	0.120465	0.599223	ENSG00000116039;ENSG00000129152;ENSG00000147614;ENSG00000151418;ENSG00000185290;ENSG00000196289;ENSG00000215644
GO:0015740	C4-dicarboxylate transport	2	28	0.121791	0.599223	ENSG00000007216;ENSG00000105143
GO:1904861	excitatory synapse assembly	2	28	0.121791	0.599223	ENSG00000152208;ENSG00000162951
GO:2001025	positive regulation of response to drug	2	28	0.121791	0.599223	ENSG00000104918;ENSG00000147571
GO:2001023	regulation of response to drug	4	88	0.122678	0.599223	ENSG00000103528;ENSG00000104918;ENSG00000110975;ENSG00000147571
GO:0001554	luteolysis	1	6	0.122741	0.599223	ENSG00000145147
GO:0001996	positive regulation of heart rate by epinephrine-norepinephrine	1	6	0.122741	0.599223	ENSG00000043591
GO:0002860	positive regulation of natural killer cell mediated cytotoxicity directed against tumor cell target	1	6	0.122741	0.599223	ENSG00000113302
GO:0006848	pyruvate transport	1	6	0.122741	0.599223	ENSG00000118596
GO:0009403	toxin biosynthetic process	1	6	0.122741	0.599223	ENSG00000140505
GO:0010760	negative regulation of macrophage chemotaxis	1	6	0.122741	0.599223	ENSG00000035720
GO:0014060	regulation of epinephrine secretion	1	6	0.122741	0.599223	ENSG00000147571
GO:0015015	heparan sulfate proteoglycan biosynthetic process, enzymatic modification	1	6	0.122741	0.599223	ENSG00000185352
GO:0016098	monoterpenoid metabolic process	1	6	0.122741	0.599223	ENSG00000140505
GO:0021825	substrate-dependent cerebral cortex tangential migration	1	6	0.122741	0.599223	ENSG00000145147
GO:0021957	corticospinal tract morphogenesis	1	6	0.122741	0.599223	ENSG00000145147
GO:0031017	exocrine pancreas development	1	6	0.122741	0.599223	ENSG00000167244
GO:0032237	activation of store-operated calcium channel activity	1	6	0.122741	0.599223	ENSG00000197943
GO:0032960	regulation of inositol trisphosphate biosynthetic process	1	6	0.122741	0.599223	ENSG00000138039
GO:0033684	regulation of luteinizing hormone secretion	1	6	0.122741	0.599223	ENSG00000147571
GO:0035234	ectopic germ cell programmed cell death	1	6	0.122741	0.599223	ENSG00000157404
GO:0035931	mineralocorticoid secretion	1	6	0.122741	0.599223	ENSG00000143839
GO:0035932	aldosterone secretion	1	6	0.122741	0.599223	ENSG00000143839
GO:0038145	macrophage colony-stimulating factor signaling pathway	1	6	0.122741	0.599223	ENSG00000035720
GO:0042747	circadian sleep/wake cycle, REM sleep	1	6	0.122741	0.599223	ENSG00000147571
GO:0043415	positive regulation of skeletal muscle tissue regeneration	1	6	0.122741	0.599223	ENSG00000129152
GO:0045162	clustering of voltage-gated sodium channels	1	6	0.122741	0.599223	ENSG00000186417
GO:0048631	regulation of skeletal muscle tissue growth	1	6	0.122741	0.599223	ENSG00000167244
GO:0051454	intracellular pH elevation	1	6	0.122741	0.599223	ENSG00000001626
GO:0051459	regulation of corticotropin secretion	1	6	0.122741	0.599223	ENSG00000147571
GO:0051971	positive regulation of transmission of nerve impulse	1	6	0.122741	0.599223	ENSG00000161610
GO:0060482	lobar bronchus development	1	6	0.122741	0.599223	ENSG00000124664
GO:0061026	cardiac muscle tissue regeneration	1	6	0.122741	0.599223	ENSG00000178568
GO:0061743	motor learning	1	6	0.122741	0.599223	ENSG00000131094
GO:0070172	positive regulation of tooth mineralization	1	6	0.122741	0.599223	ENSG00000125363
GO:0071321	cellular response to cGMP	1	6	0.122741	0.599223	ENSG00000099822
GO:0071462	cellular response to water stimulus	1	6	0.122741	0.599223	ENSG00000166148
GO:0090027	negative regulation of monocyte chemotaxis	1	6	0.122741	0.599223	ENSG00000145147
GO:0097283	keratinocyte apoptotic process	1	6	0.122741	0.599223	ENSG00000197641
GO:1900239	regulation of phenotypic switching	1	6	0.122741	0.599223	ENSG00000102678
GO:1900454	positive regulation of long-term synaptic depression	1	6	0.122741	0.599223	ENSG00000152208
GO:1900748	positive regulation of vascular endothelial growth factor signaling pathway	1	6	0.122741	0.599223	ENSG00000183287
GO:1902172	regulation of keratinocyte apoptotic process	1	6	0.122741	0.599223	ENSG00000197641
GO:1902744	negative regulation of lamellipodium organization	1	6	0.122741	0.599223	ENSG00000145147
GO:1903588	negative regulation of blood vessel endothelial cell proliferation involved in sprouting angiogenesis	1	6	0.122741	0.599223	ENSG00000113302
GO:1904304	regulation of gastro-intestinal system smooth muscle contraction	1	6	0.122741	0.599223	ENSG00000157404
GO:1904306	positive regulation of gastro-intestinal system smooth muscle contraction	1	6	0.122741	0.599223	ENSG00000157404
GO:2000855	regulation of mineralocorticoid secretion	1	6	0.122741	0.599223	ENSG00000143839
GO:2000858	regulation of aldosterone secretion	1	6	0.122741	0.599223	ENSG00000143839
GO:0007186	G protein-coupled receptor signaling pathway	36	1367	0.124344	0.606355	ENSG00000043591;ENSG00000070729;ENSG00000102239;ENSG00000107518;ENSG00000110680;ENSG00000113889;ENSG00000128310;ENSG00000135824;ENSG00000138039;ENSG00000144227;ENSG00000147571;ENSG00000152822;ENSG00000153292;ENSG00000159224;ENSG00000159961;ENSG00000161610;ENSG00000165621;ENSG00000166148;ENSG00000166863;ENSG00000167754;ENSG00000169006;ENSG00000171496;ENSG00000171505;ENSG00000173612;ENSG00000178597…
GO:0071495	cellular response to endogenous stimulus	37	1410	0.12483	0.606831	ENSG00000001626;ENSG00000084674;ENSG00000099822;ENSG00000101440;ENSG00000102678;ENSG00000104413;ENSG00000105929;ENSG00000110484;ENSG00000110680;ENSG00000111701;ENSG00000116039;ENSG00000129152;ENSG00000135824;ENSG00000136487;ENSG00000137440;ENSG00000138039;ENSG00000138696;ENSG00000140459;ENSG00000142515;ENSG00000143839;ENSG00000145147;ENSG00000147571;ENSG00000147614;ENSG00000151418;ENSG00000157404…
GO:0016125	sterol metabolic process	6	157	0.124938	0.606831	ENSG00000001626;ENSG00000084674;ENSG00000131910;ENSG00000140459;ENSG00000140505;ENSG00000196228
GO:0006636	unsaturated fatty acid biosynthetic process	3	57	0.125011	0.606831	ENSG00000100078;ENSG00000166148;ENSG00000168907
GO:0015800	acidic amino acid transport	3	57	0.125011	0.606831	ENSG00000105143;ENSG00000152822;ENSG00000166148
GO:0006959	humoral immune response	12	382	0.125732	0.609634	ENSG00000096088;ENSG00000101435;ENSG00000123843;ENSG00000124102;ENSG00000142515;ENSG00000143556;ENSG00000167754;ENSG00000171560;ENSG00000171564;ENSG00000175121;ENSG00000205420;ENSG00000281179
GO:0007188	adenylate cyclase-modulating G protein-coupled receptor signaling pathway	8	231	0.128274	0.620347	ENSG00000043591;ENSG00000110680;ENSG00000128310;ENSG00000138039;ENSG00000152822;ENSG00000153292;ENSG00000178597;ENSG00000215644
GO:0045137	development of primary sexual characteristics	8	231	0.128274	0.620347	ENSG00000102678;ENSG00000104918;ENSG00000138039;ENSG00000138696;ENSG00000143839;ENSG00000145147;ENSG00000148935;ENSG00000157404
GO:0009991	response to extracellular stimulus	17	582	0.128581	0.620347	ENSG00000043591;ENSG00000116039;ENSG00000125363;ENSG00000129152;ENSG00000136487;ENSG00000137392;ENSG00000143921;ENSG00000147614;ENSG00000151418;ENSG00000159224;ENSG00000161610;ENSG00000166148;ENSG00000185290;ENSG00000196289;ENSG00000196748;ENSG00000204140;ENSG00000215644
GO:0021522	spinal cord motor neuron differentiation	2	29	0.129029	0.620347	ENSG00000107187;ENSG00000138136
GO:0031645	negative regulation of neurological system process	2	29	0.129029	0.620347	ENSG00000161610;ENSG00000166148
GO:0032958	inositol phosphate biosynthetic process	2	29	0.129029	0.620347	ENSG00000138039;ENSG00000197943
GO:0055083	monovalent inorganic anion homeostasis	2	29	0.129029	0.620347	ENSG00000116039;ENSG00000169344
GO:0048511	rhythmic process	10	307	0.129551	0.620347	ENSG00000043591;ENSG00000104918;ENSG00000131910;ENSG00000138039;ENSG00000138696;ENSG00000145147;ENSG00000147571;ENSG00000148935;ENSG00000166049;ENSG00000175093
GO:0046164	alcohol catabolic process	3	58	0.129844	0.620347	ENSG00000132746;ENSG00000185133;ENSG00000198099
GO:0050432	catecholamine secretion	3	58	0.129844	0.620347	ENSG00000103528;ENSG00000110975;ENSG00000147571
GO:1900024	regulation of substrate adhesion-dependent cell spreading	3	58	0.129844	0.620347	ENSG00000171557;ENSG00000171560;ENSG00000171564
GO:0048232	male gamete generation	17	583	0.12997	0.620347	ENSG00000001626;ENSG00000079393;ENSG00000084674;ENSG00000100078;ENSG00000112530;ENSG00000135454;ENSG00000140623;ENSG00000157404;ENSG00000164266;ENSG00000166220;ENSG00000169393;ENSG00000171722;ENSG00000173093;ENSG00000179008;ENSG00000188120;ENSG00000188425;ENSG00000188910
GO:0050818	regulation of coagulation	4	90	0.130176	0.620347	ENSG00000113889;ENSG00000171557;ENSG00000171560;ENSG00000171564
GO:0002040	sprouting angiogenesis	5	124	0.130805	0.620347	ENSG00000113302;ENSG00000137440;ENSG00000145147;ENSG00000183287;ENSG00000241186
GO:0006805	xenobiotic metabolic process	5	124	0.130805	0.620347	ENSG00000140505;ENSG00000167419;ENSG00000196228;ENSG00000242366;ENSG00000242515
GO:0051928	positive regulation of calcium ion transport	5	124	0.130805	0.620347	ENSG00000141750;ENSG00000147571;ENSG00000161610;ENSG00000196632;ENSG00000197943
GO:0060047	heart contraction	9	270	0.131594	0.620347	ENSG00000043591;ENSG00000075461;ENSG00000110680;ENSG00000129991;ENSG00000130433;ENSG00000139445;ENSG00000163273;ENSG00000166148;ENSG00000173641
GO:0048839	inner ear development	7	196	0.132687	0.620347	ENSG00000055732;ENSG00000100362;ENSG00000104413;ENSG00000107187;ENSG00000116039;ENSG00000168269;ENSG00000186297
GO:1902600	proton transmembrane transport	6	160	0.133217	0.620347	ENSG00000105929;ENSG00000115616;ENSG00000116039;ENSG00000147614;ENSG00000151418;ENSG00000180251
GO:0046427	positive regulation of JAK-STAT cascade	4	91	0.133995	0.620347	ENSG00000113302;ENSG00000136487;ENSG00000157404;ENSG00000178568
GO:0002763	positive regulation of myeloid leukocyte differentiation	3	59	0.134742	0.620347	ENSG00000100078;ENSG00000110680;ENSG00000113302
GO:0051222	positive regulation of protein transport	10	310	0.135443	0.620347	ENSG00000001626;ENSG00000131910;ENSG00000147571;ENSG00000159224;ENSG00000163623;ENSG00000170011;ENSG00000171557;ENSG00000171560;ENSG00000171564;ENSG00000182107
GO:0016042	lipid catabolic process	11	349	0.136162	0.620347	ENSG00000084674;ENSG00000100341;ENSG00000137392;ENSG00000140505;ENSG00000159398;ENSG00000166426;ENSG00000168907;ENSG00000196748;ENSG00000197943;ENSG00000204099;ENSG00000204140
GO:0002360	T cell lineage commitment	2	30	0.136365	0.620347	ENSG00000109101;ENSG00000113302
GO:0002717	positive regulation of natural killer cell mediated immunity	2	30	0.136365	0.620347	ENSG00000109684;ENSG00000113302
GO:0036151	phosphatidylcholine acyl-chain remodeling	2	30	0.136365	0.620347	ENSG00000100078;ENSG00000168907
GO:0044550	secondary metabolite biosynthetic process	2	30	0.136365	0.620347	ENSG00000101440;ENSG00000140505
GO:0002065	columnar/cuboidal epithelial cell differentiation	5	126	0.137247	0.620347	ENSG00000055732;ENSG00000104413;ENSG00000124664;ENSG00000163623;ENSG00000165556
GO:0003333	amino acid transmembrane transport	4	92	0.13786	0.620347	ENSG00000105143;ENSG00000152822;ENSG00000164363;ENSG00000166558
GO:1904035	regulation of epithelial cell apoptotic process	4	92	0.13786	0.620347	ENSG00000171557;ENSG00000171560;ENSG00000171564;ENSG00000197641
GO:0051147	regulation of muscle cell differentiation	6	162	0.138878	0.620347	ENSG00000066032;ENSG00000102678;ENSG00000105388;ENSG00000129152;ENSG00000157404;ENSG00000167244
GO:0006940	regulation of smooth muscle contraction	3	60	0.139703	0.620347	ENSG00000110680;ENSG00000129991;ENSG00000157404
GO:0008333	endosome to lysosome transport	3	60	0.139703	0.620347	ENSG00000075461;ENSG00000165556;ENSG00000196289
GO:0051148	negative regulation of muscle cell differentiation	3	60	0.139703	0.620347	ENSG00000102678;ENSG00000105388;ENSG00000167244
GO:0001866	NK T cell proliferation	1	7	0.141684	0.620347	ENSG00000113302
GO:0002069	columnar/cuboidal epithelial cell maturation	1	7	0.141684	0.620347	ENSG00000163623
GO:0002118	aggressive behavior	1	7	0.141684	0.620347	ENSG00000166148
GO:0002857	positive regulation of natural killer cell mediated immune response to tumor cell	1	7	0.141684	0.620347	ENSG00000113302
GO:0002924	negative regulation of humoral immune response mediated by circulating immunoglobulin	1	7	0.141684	0.620347	ENSG00000123843
GO:0003321	positive regulation of blood pressure by epinephrine-norepinephrine	1	7	0.141684	0.620347	ENSG00000043591
GO:0006640	monoacylglycerol biosynthetic process	1	7	0.141684	0.620347	ENSG00000166391
GO:0006689	ganglioside catabolic process	1	7	0.141684	0.620347	ENSG00000204099
GO:0008354	germ cell migration	1	7	0.141684	0.620347	ENSG00000157404
GO:0009820	alkaloid metabolic process	1	7	0.141684	0.620347	ENSG00000140505
GO:0010536	positive regulation of activation of Janus kinase activity	1	7	0.141684	0.620347	ENSG00000113302
GO:0010753	positive regulation of cGMP-mediated signaling	1	7	0.141684	0.620347	ENSG00000163273
GO:0010886	positive regulation of cholesterol storage	1	7	0.141684	0.620347	ENSG00000084674
GO:0014062	regulation of serotonin secretion	1	7	0.141684	0.620347	ENSG00000147571
GO:0014732	skeletal muscle atrophy	1	7	0.141684	0.620347	ENSG00000158022
GO:0014827	intestine smooth muscle contraction	1	7	0.141684	0.620347	ENSG00000157404
GO:0015744	succinate transport	1	7	0.141684	0.620347	ENSG00000007216
GO:0016115	terpenoid catabolic process	1	7	0.141684	0.620347	ENSG00000166426
GO:0021521	ventral spinal cord interneuron specification	1	7	0.141684	0.620347	ENSG00000107187
GO:0021798	forebrain dorsal/ventral pattern formation	1	7	0.141684	0.620347	ENSG00000180613
GO:0021902	commitment of neuronal cell to specific neuron type in forebrain	1	7	0.141684	0.620347	ENSG00000153266
GO:0030644	cellular chloride ion homeostasis	1	7	0.141684	0.620347	ENSG00000169344
GO:0032730	positive regulation of interleukin-1 alpha production	1	7	0.141684	0.620347	ENSG00000110680
GO:0032819	positive regulation of natural killer cell proliferation	1	7	0.141684	0.620347	ENSG00000113302
GO:0032847	regulation of cellular pH reduction	1	7	0.141684	0.620347	ENSG00000166148
GO:0034316	negative regulation of Arp2/3 complex-mediated actin nucleation	1	7	0.141684	0.620347	ENSG00000066032
GO:0036018	cellular response to erythropoietin	1	7	0.141684	0.620347	ENSG00000157404
GO:0036166	phenotypic switching	1	7	0.141684	0.620347	ENSG00000102678
GO:0045110	intermediate filament bundle assembly	1	7	0.141684	0.620347	ENSG00000186847
GO:0048242	epinephrine secretion	1	7	0.141684	0.620347	ENSG00000147571
GO:0051135	positive regulation of NK T cell activation	1	7	0.141684	0.620347	ENSG00000113302
GO:0051458	corticotropin secretion	1	7	0.141684	0.620347	ENSG00000147571
GO:0060073	micturition	1	7	0.141684	0.620347	ENSG00000169344
GO:0060392	negative regulation of SMAD protein signal transduction	1	7	0.141684	0.620347	ENSG00000165623
GO:0060573	cell fate specification involved in pattern specification	1	7	0.141684	0.620347	ENSG00000107187
GO:0070100	negative regulation of chemokine-mediated signaling pathway	1	7	0.141684	0.620347	ENSG00000145147
GO:0071422	succinate transmembrane transport	1	7	0.141684	0.620347	ENSG00000007216
GO:0071503	response to heparin	1	7	0.141684	0.620347	ENSG00000145147
GO:0071671	regulation of smooth muscle cell chemotaxis	1	7	0.141684	0.620347	ENSG00000145147
GO:0072235	metanephric distal tubule development	1	7	0.141684	0.620347	ENSG00000169344
GO:0090166	Golgi disassembly	1	7	0.141684	0.620347	ENSG00000185988
GO:0097647	amylin receptor signaling pathway	1	7	0.141684	0.620347	ENSG00000110680
GO:0098532	histone H3-K27 trimethylation	1	7	0.141684	0.620347	ENSG00000187837
GO:0098943	neurotransmitter receptor transport, postsynaptic endosome to lysosome	1	7	0.141684	0.620347	ENSG00000075461
GO:1900028	negative regulation of ruffle assembly	1	7	0.141684	0.620347	ENSG00000035720
GO:1900193	regulation of oocyte maturation	1	7	0.141684	0.620347	ENSG00000163273
GO:1901341	positive regulation of store-operated calcium channel activity	1	7	0.141684	0.620347	ENSG00000197943
GO:1903288	positive regulation of potassium ion import	1	7	0.141684	0.620347	ENSG00000196632
GO:1903367	positive regulation of fear response	1	7	0.141684	0.620347	ENSG00000147571
GO:1903430	negative regulation of cell maturation	1	7	0.141684	0.620347	ENSG00000163273
GO:1903795	regulation of inorganic anion transmembrane transport	1	7	0.141684	0.620347	ENSG00000001626
GO:1903997	positive regulation of non-membrane spanning protein tyrosine kinase activity	1	7	0.141684	0.620347	ENSG00000035720
GO:1904044	response to aldosterone	1	7	0.141684	0.620347	ENSG00000166828
GO:1905065	positive regulation of vascular smooth muscle cell differentiation	1	7	0.141684	0.620347	ENSG00000157404
GO:2000321	positive regulation of T-helper 17 cell differentiation	1	7	0.141684	0.620347	ENSG00000113302
GO:2000328	regulation of T-helper 17 cell lineage commitment	1	7	0.141684	0.620347	ENSG00000113302
GO:2000535	regulation of entry of bacterium into host cell	1	7	0.141684	0.620347	ENSG00000205420
GO:2000848	positive regulation of corticosteroid hormone secretion	1	7	0.141684	0.620347	ENSG00000147571
GO:2000987	positive regulation of behavioral fear response	1	7	0.141684	0.620347	ENSG00000147571
GO:2001286	regulation of caveolin-mediated endocytosis	1	7	0.141684	0.620347	ENSG00000155066
GO:0035249	synaptic transmission, glutamatergic	4	93	0.141769	0.620347	ENSG00000075461;ENSG00000137766;ENSG00000152208;ENSG00000152822
GO:0031667	response to nutrient levels	16	552	0.143649	0.624219	ENSG00000043591;ENSG00000116039;ENSG00000125363;ENSG00000129152;ENSG00000136487;ENSG00000137392;ENSG00000143921;ENSG00000147614;ENSG00000151418;ENSG00000159224;ENSG00000161610;ENSG00000185290;ENSG00000196289;ENSG00000196748;ENSG00000204140;ENSG00000215644
GO:0008045	motor neuron axon guidance	2	31	0.14379	0.624219	ENSG00000107187;ENSG00000145147
GO:0010743	regulation of macrophage derived foam cell differentiation	2	31	0.14379	0.624219	ENSG00000084674;ENSG00000100078
GO:0019934	cGMP-mediated signaling	2	31	0.14379	0.624219	ENSG00000044012;ENSG00000163273
GO:0042744	hydrogen peroxide catabolic process	2	31	0.14379	0.624219	ENSG00000167419;ENSG00000223609
GO:0060292	long-term synaptic depression	2	31	0.14379	0.624219	ENSG00000152208;ENSG00000155886
GO:0120033	negative regulation of plasma membrane bounded cell projection assembly	2	31	0.14379	0.624219	ENSG00000035720;ENSG00000145147
GO:0032368	regulation of lipid transport	5	128	0.143825	0.624219	ENSG00000100078;ENSG00000104918;ENSG00000143839;ENSG00000143921;ENSG00000147571
GO:0042493	response to drug	28	1049	0.144253	0.625438	ENSG00000001626;ENSG00000007216;ENSG00000075461;ENSG00000086159;ENSG00000103528;ENSG00000103546;ENSG00000104918;ENSG00000105143;ENSG00000110975;ENSG00000111701;ENSG00000112077;ENSG00000125363;ENSG00000131910;ENSG00000135824;ENSG00000140505;ENSG00000143839;ENSG00000143921;ENSG00000145147;ENSG00000147571;ENSG00000152822;ENSG00000159224;ENSG00000163273;ENSG00000163623;ENSG00000165553;ENSG00000169344…
GO:0002862	negative regulation of inflammatory response to antigenic stimulus	7	201	0.145498	0.628607	ENSG00000043591;ENSG00000110680;ENSG00000113302;ENSG00000138039;ENSG00000147571;ENSG00000159224;ENSG00000197943
GO:0030278	regulation of ossification	7	201	0.145498	0.628607	ENSG00000110680;ENSG00000125861;ENSG00000136929;ENSG00000138696;ENSG00000163273;ENSG00000165623;ENSG00000198732
GO:0048477	oogenesis	4	94	0.145721	0.628607	ENSG00000138696;ENSG00000163273;ENSG00000179008;ENSG00000188425
GO:0051952	regulation of amine transport	4	94	0.145721	0.628607	ENSG00000103528;ENSG00000110975;ENSG00000147571;ENSG00000166148
GO:1904894	positive regulation of STAT cascade	4	94	0.145721	0.628607	ENSG00000113302;ENSG00000136487;ENSG00000157404;ENSG00000178568
GO:0009719	response to endogenous stimulus	43	1691	0.14603	0.629302	ENSG00000001626;ENSG00000084674;ENSG00000099822;ENSG00000101440;ENSG00000102678;ENSG00000104413;ENSG00000104918;ENSG00000105929;ENSG00000110484;ENSG00000110680;ENSG00000111701;ENSG00000116039;ENSG00000129152;ENSG00000135824;ENSG00000136487;ENSG00000137440;ENSG00000138039;ENSG00000138696;ENSG00000140459;ENSG00000140505;ENSG00000142515;ENSG00000143839;ENSG00000145147;ENSG00000147571;ENSG00000147614…
GO:0009749	response to glucose	7	202	0.14813	0.635657	ENSG00000001626;ENSG00000131910;ENSG00000131914;ENSG00000145242;ENSG00000147571;ENSG00000159224;ENSG00000163623
GO:0071674	mononuclear cell migration	4	95	0.149716	0.635657	ENSG00000110680;ENSG00000143556;ENSG00000145147;ENSG00000275385
GO:0071384	cellular response to corticosteroid stimulus	3	62	0.149804	0.635657	ENSG00000129152;ENSG00000147571;ENSG00000166828
GO:1901381	positive regulation of potassium ion transmembrane transport	3	62	0.149804	0.635657	ENSG00000105642;ENSG00000162763;ENSG00000196632
GO:1903793	positive regulation of anion transport	3	62	0.149804	0.635657	ENSG00000001626;ENSG00000100078;ENSG00000166148
GO:0045922	negative regulation of fatty acid metabolic process	2	32	0.151298	0.635657	ENSG00000242366;ENSG00000242515
GO:0050482	arachidonic acid secretion	2	32	0.151298	0.635657	ENSG00000100078;ENSG00000168907
GO:0051150	regulation of smooth muscle cell differentiation	2	32	0.151298	0.635657	ENSG00000102678;ENSG00000157404
GO:0099068	postsynapse assembly	2	32	0.151298	0.635657	ENSG00000152208;ENSG00000162951
GO:1903963	arachidonate transport	2	32	0.151298	0.635657	ENSG00000100078;ENSG00000168907
GO:0003015	heart process	9	280	0.153446	0.635657	ENSG00000043591;ENSG00000075461;ENSG00000110680;ENSG00000129991;ENSG00000130433;ENSG00000139445;ENSG00000163273;ENSG00000166148;ENSG00000173641
GO:0007156	homophilic cell adhesion via plasma membrane adhesion molecules	6	167	0.15351	0.635657	ENSG00000105388;ENSG00000134757;ENSG00000154162;ENSG00000162706;ENSG00000163395;ENSG00000187492
GO:0048699	generation of neurons	40	1570	0.153776	0.635657	ENSG00000004848;ENSG00000035720;ENSG00000041515;ENSG00000055732;ENSG00000066032;ENSG00000070729;ENSG00000077080;ENSG00000100078;ENSG00000103528;ENSG00000104413;ENSG00000107187;ENSG00000113430;ENSG00000125861;ENSG00000131094;ENSG00000131914;ENSG00000136944;ENSG00000138136;ENSG00000138696;ENSG00000139445;ENSG00000143320;ENSG00000145147;ENSG00000145242;ENSG00000152208;ENSG00000153266;ENSG00000153292…
GO:0045576	mast cell activation	3	63	0.154941	0.635657	ENSG00000100078;ENSG00000109684;ENSG00000157404
GO:0007548	sex differentiation	9	281	0.155724	0.635657	ENSG00000102678;ENSG00000104918;ENSG00000138039;ENSG00000138696;ENSG00000143839;ENSG00000145147;ENSG00000148935;ENSG00000157404;ENSG00000173253
GO:0031960	response to corticosteroid	6	168	0.156515	0.635657	ENSG00000129152;ENSG00000145147;ENSG00000147571;ENSG00000158022;ENSG00000166148;ENSG00000166828
GO:0048639	positive regulation of developmental growth	6	168	0.156515	0.635657	ENSG00000004848;ENSG00000103528;ENSG00000129152;ENSG00000143320;ENSG00000167244;ENSG00000178568
GO:0031349	positive regulation of defense response	15	520	0.157229	0.635657	ENSG00000035720;ENSG00000084674;ENSG00000096088;ENSG00000100078;ENSG00000109684;ENSG00000113302;ENSG00000142515;ENSG00000147571;ENSG00000158270;ENSG00000167754;ENSG00000171557;ENSG00000171560;ENSG00000171564;ENSG00000172551;ENSG00000197943
GO:0003016	respiratory system process	2	33	0.158881	0.635657	ENSG00000180613;ENSG00000183287
GO:0006285	base-excision repair, AP site formation	2	33	0.158881	0.635657	ENSG00000274618;ENSG00000275126
GO:0034368	protein-lipid complex remodeling	2	33	0.158881	0.635657	ENSG00000084674;ENSG00000100078
GO:0034369	plasma lipoprotein particle remodeling	2	33	0.158881	0.635657	ENSG00000084674;ENSG00000100078
GO:0042044	fluid transport	2	33	0.158881	0.635657	ENSG00000001626;ENSG00000086159
GO:0051482	positive regulation of cytosolic calcium ion concentration involved in phospholipase C-activating G protein-coupled signaling pathway	2	33	0.158881	0.635657	ENSG00000110680;ENSG00000152822
GO:0009311	oligosaccharide metabolic process	3	64	0.160132	0.635657	ENSG00000101638;ENSG00000177511;ENSG00000204099
GO:0040014	regulation of multicellular organism growth	3	64	0.160132	0.635657	ENSG00000043591;ENSG00000163273;ENSG00000167244
GO:0045844	positive regulation of striated muscle tissue development	3	64	0.160132	0.635657	ENSG00000129152;ENSG00000167244;ENSG00000178568
GO:0048636	positive regulation of muscle organ development	3	64	0.160132	0.635657	ENSG00000129152;ENSG00000167244;ENSG00000178568
GO:0070527	platelet aggregation	3	64	0.160132	0.635657	ENSG00000171557;ENSG00000171560;ENSG00000171564
GO:0002016	regulation of blood volume by renin-angiotensin	1	8	0.160219	0.635657	ENSG00000143839
GO:0002349	histamine production involved in inflammatory response	1	8	0.160219	0.635657	ENSG00000100078
GO:0002420	natural killer cell mediated cytotoxicity directed against tumor cell target	1	8	0.160219	0.635657	ENSG00000113302
GO:0002441	histamine secretion involved in inflammatory response	1	8	0.160219	0.635657	ENSG00000100078
GO:0002553	histamine secretion by mast cell	1	8	0.160219	0.635657	ENSG00000100078
GO:0002729	positive regulation of natural killer cell cytokine production	1	8	0.160219	0.635657	ENSG00000109684
GO:0002858	regulation of natural killer cell mediated cytotoxicity directed against tumor cell target	1	8	0.160219	0.635657	ENSG00000113302
GO:0007217	tachykinin receptor signaling pathway	1	8	0.160219	0.635657	ENSG00000166863
GO:0009698	phenylpropanoid metabolic process	1	8	0.160219	0.635657	ENSG00000242366
GO:0009756	carbohydrate mediated signaling	1	8	0.160219	0.635657	ENSG00000158270
GO:0009804	coumarin metabolic process	1	8	0.160219	0.635657	ENSG00000242366
GO:0010519	negative regulation of phospholipase activity	1	8	0.160219	0.635657	ENSG00000265190
GO:0010700	negative regulation of norepinephrine secretion	1	8	0.160219	0.635657	ENSG00000147571
GO:0014891	striated muscle atrophy	1	8	0.160219	0.635657	ENSG00000158022
GO:0014908	myotube differentiation involved in skeletal muscle regeneration	1	8	0.160219	0.635657	ENSG00000129152
GO:0015727	lactate transport	1	8	0.160219	0.635657	ENSG00000118596
GO:0015820	leucine transport	1	8	0.160219	0.635657	ENSG00000072041
GO:0021684	cerebellar granular layer formation	1	8	0.160219	0.635657	ENSG00000152208
GO:0021707	cerebellar granule cell differentiation	1	8	0.160219	0.635657	ENSG00000152208
GO:0021877	forebrain neuron fate commitment	1	8	0.160219	0.635657	ENSG00000153266
GO:0022605	mammalian oogenesis stage	1	8	0.160219	0.635657	ENSG00000138696
GO:0032277	negative regulation of gonadotropin secretion	1	8	0.160219	0.635657	ENSG00000147571
GO:0034382	chylomicron remnant clearance	1	8	0.160219	0.635657	ENSG00000084674
GO:0035562	negative regulation of chromatin binding	1	8	0.160219	0.635657	ENSG00000129152
GO:0035873	lactate transmembrane transport	1	8	0.160219	0.635657	ENSG00000118596
GO:0035878	nail development	1	8	0.160219	0.635657	ENSG00000109101
GO:0035881	amacrine cell differentiation	1	8	0.160219	0.635657	ENSG00000139445
GO:0036017	response to erythropoietin	1	8	0.160219	0.635657	ENSG00000157404
GO:0043416	regulation of skeletal muscle tissue regeneration	1	8	0.160219	0.635657	ENSG00000129152
GO:0043696	dedifferentiation	1	8	0.160219	0.635657	ENSG00000153266
GO:0043697	cell dedifferentiation	1	8	0.160219	0.635657	ENSG00000153266
GO:0045743	positive regulation of fibroblast growth factor receptor signaling pathway	1	8	0.160219	0.635657	ENSG00000137440
GO:0045924	regulation of female receptivity	1	8	0.160219	0.635657	ENSG00000166148
GO:0048023	positive regulation of melanin biosynthetic process	1	8	0.160219	0.635657	ENSG00000101440
GO:0048630	skeletal muscle tissue growth	1	8	0.160219	0.635657	ENSG00000167244
GO:0048845	venous blood vessel morphogenesis	1	8	0.160219	0.635657	ENSG00000183287
GO:0050861	positive regulation of B cell receptor signaling pathway	1	8	0.160219	0.635657	ENSG00000035720
GO:0051620	norepinephrine uptake	1	8	0.160219	0.635657	ENSG00000103546
GO:0051823	regulation of synapse structural plasticity	1	8	0.160219	0.635657	ENSG00000066032
GO:0060180	female mating behavior	1	8	0.160219	0.635657	ENSG00000166148
GO:0071314	cellular response to cocaine	1	8	0.160219	0.635657	ENSG00000147571
GO:0071389	cellular response to mineralocorticoid stimulus	1	8	0.160219	0.635657	ENSG00000166828
GO:0071676	negative regulation of mononuclear cell migration	1	8	0.160219	0.635657	ENSG00000145147
GO:0071830	triglyceride-rich lipoprotein particle clearance	1	8	0.160219	0.635657	ENSG00000084674
GO:0097646	calcitonin family receptor signaling pathway	1	8	0.160219	0.635657	ENSG00000110680
GO:0110095	cellular detoxification of aldehyde	1	8	0.160219	0.635657	ENSG00000198099
GO:1901724	positive regulation of cell proliferation involved in kidney development	1	8	0.160219	0.635657	ENSG00000131914
GO:1903286	regulation of potassium ion import	1	8	0.160219	0.635657	ENSG00000196632
GO:1903980	positive regulation of microglial cell activation	1	8	0.160219	0.635657	ENSG00000035720
GO:1903995	regulation of non-membrane spanning protein tyrosine kinase activity	1	8	0.160219	0.635657	ENSG00000035720
GO:1904124	microglial cell migration	1	8	0.160219	0.635657	ENSG00000035720
GO:1904139	regulation of microglial cell migration	1	8	0.160219	0.635657	ENSG00000035720
GO:1904714	regulation of chaperone-mediated autophagy	1	8	0.160219	0.635657	ENSG00000101210
GO:1905064	negative regulation of vascular smooth muscle cell differentiation	1	8	0.160219	0.635657	ENSG00000102678
GO:2000969	positive regulation of AMPA receptor activity	1	8	0.160219	0.635657	ENSG00000075461
GO:0001503	ossification	12	401	0.160231	0.635657	ENSG00000105929;ENSG00000110680;ENSG00000116039;ENSG00000125363;ENSG00000125861;ENSG00000136929;ENSG00000138696;ENSG00000163273;ENSG00000165623;ENSG00000166509;ENSG00000167244;ENSG00000198732
GO:0007411	axon guidance	9	283	0.160331	0.635657	ENSG00000004848;ENSG00000107187;ENSG00000125861;ENSG00000138696;ENSG00000145147;ENSG00000145242;ENSG00000153266;ENSG00000173898;ENSG00000178031
GO:0097485	neuron projection guidance	9	284	0.162659	0.644287	ENSG00000004848;ENSG00000107187;ENSG00000125861;ENSG00000138696;ENSG00000145147;ENSG00000145242;ENSG00000153266;ENSG00000173898;ENSG00000178031
GO:0032102	negative regulation of response to external stimulus	15	524	0.163989	0.64895	ENSG00000035720;ENSG00000043591;ENSG00000066032;ENSG00000110680;ENSG00000113302;ENSG00000113889;ENSG00000138039;ENSG00000145147;ENSG00000147571;ENSG00000152208;ENSG00000159224;ENSG00000171557;ENSG00000171560;ENSG00000171564;ENSG00000197943
GO:0007585	respiratory gaseous exchange	3	65	0.165376	0.651148	ENSG00000168878;ENSG00000180613;ENSG00000183287
GO:0022029	telencephalon cell migration	3	65	0.165376	0.651148	ENSG00000004848;ENSG00000145147;ENSG00000153266
GO:0061178	regulation of insulin secretion involved in cellular response to glucose stimulus	3	65	0.165376	0.651148	ENSG00000001626;ENSG00000145242;ENSG00000147571
GO:1901863	positive regulation of muscle tissue development	3	65	0.165376	0.651148	ENSG00000129152;ENSG00000167244;ENSG00000178568
GO:0019218	regulation of steroid metabolic process	4	99	0.166104	0.651148	ENSG00000084674;ENSG00000157404;ENSG00000162344;ENSG00000242366
GO:0002347	response to tumor cell	2	34	0.166533	0.651148	ENSG00000113302;ENSG00000185988
GO:0007210	serotonin receptor signaling pathway	2	34	0.166533	0.651148	ENSG00000149305;ENSG00000186038
GO:0031935	regulation of chromatin silencing	2	34	0.166533	0.651148	ENSG00000111701;ENSG00000187837
GO:0032594	protein transport within lipid bilayer	2	34	0.166533	0.651148	ENSG00000075461;ENSG00000169344
GO:0048239	negative regulation of DNA recombination at telomere	2	34	0.166533	0.651148	ENSG00000274618;ENSG00000275126
GO:0048821	erythrocyte development	2	34	0.166533	0.651148	ENSG00000004939;ENSG00000112077
GO:0072695	regulation of DNA recombination at telomere	2	34	0.166533	0.651148	ENSG00000274618;ENSG00000275126
GO:0097106	postsynaptic density organization	2	34	0.166533	0.651148	ENSG00000152208;ENSG00000162951
GO:0071383	cellular response to steroid hormone stimulus	8	247	0.166683	0.651148	ENSG00000110484;ENSG00000129152;ENSG00000142515;ENSG00000147571;ENSG00000166828;ENSG00000197153;ENSG00000274618;ENSG00000275126
GO:0009746	response to hexose	7	209	0.167162	0.652423	ENSG00000001626;ENSG00000131910;ENSG00000131914;ENSG00000145242;ENSG00000147571;ENSG00000159224;ENSG00000163623
GO:0062012	regulation of small molecule metabolic process	13	445	0.167668	0.653797	ENSG00000004939;ENSG00000044012;ENSG00000084674;ENSG00000100078;ENSG00000138039;ENSG00000157404;ENSG00000159224;ENSG00000162344;ENSG00000166148;ENSG00000167244;ENSG00000215644;ENSG00000242366;ENSG00000242515
GO:0030534	adult behavior	5	135	0.167876	0.654009	ENSG00000101440;ENSG00000102239;ENSG00000116039;ENSG00000159224;ENSG00000173898
GO:0007389	pattern specification process	13	446	0.169557	0.654171	ENSG00000107187;ENSG00000113430;ENSG00000131668;ENSG00000136944;ENSG00000138136;ENSG00000138696;ENSG00000139445;ENSG00000153266;ENSG00000165556;ENSG00000173253;ENSG00000178568;ENSG00000180613;ENSG00000241186
GO:0050768	negative regulation of neurogenesis	9	287	0.169739	0.654171	ENSG00000035720;ENSG00000131914;ENSG00000138136;ENSG00000145147;ENSG00000153266;ENSG00000163623;ENSG00000178568;ENSG00000185133;ENSG00000204099
GO:0009887	animal organ morphogenesis	28	1071	0.16994	0.654171	ENSG00000066032;ENSG00000086159;ENSG00000102678;ENSG00000107187;ENSG00000107518;ENSG00000109101;ENSG00000109205;ENSG00000113430;ENSG00000116039;ENSG00000125363;ENSG00000129991;ENSG00000138136;ENSG00000138696;ENSG00000139445;ENSG00000145147;ENSG00000146021;ENSG00000162344;ENSG00000163273;ENSG00000163395;ENSG00000163623;ENSG00000164946;ENSG00000165556;ENSG00000167244;ENSG00000167754;ENSG00000168269…
GO:1903035	negative regulation of response to wounding	4	100	0.170298	0.654171	ENSG00000113889;ENSG00000171557;ENSG00000171560;ENSG00000171564
GO:0060113	inner ear receptor cell differentiation	3	66	0.170669	0.654171	ENSG00000055732;ENSG00000104413;ENSG00000186297
GO:0050804	modulation of chemical synaptic transmission	13	448	0.173367	0.654171	ENSG00000075461;ENSG00000104918;ENSG00000137766;ENSG00000145087;ENSG00000147571;ENSG00000148408;ENSG00000152208;ENSG00000152822;ENSG00000155886;ENSG00000157404;ENSG00000159224;ENSG00000161610;ENSG00000168297
GO:0021696	cerebellar cortex morphogenesis	2	35	0.174247	0.654171	ENSG00000152208;ENSG00000173898
GO:0034367	protein-containing complex remodeling	2	35	0.174247	0.654171	ENSG00000084674;ENSG00000100078
GO:0030219	megakaryocyte differentiation	4	101	0.174529	0.654171	ENSG00000157404;ENSG00000197153;ENSG00000274618;ENSG00000275126
GO:1901570	fatty acid derivative biosynthetic process	4	101	0.174529	0.654171	ENSG00000100078;ENSG00000166148;ENSG00000167741;ENSG00000168907
GO:0044344	cellular response to fibroblast growth factor stimulus	5	137	0.175023	0.654171	ENSG00000102678;ENSG00000104413;ENSG00000137440;ENSG00000162344;ENSG00000241186
GO:1904064	positive regulation of cation transmembrane transport	6	174	0.175079	0.654171	ENSG00000075461;ENSG00000105642;ENSG00000141750;ENSG00000162763;ENSG00000196632;ENSG00000197943
GO:0099177	regulation of trans-synaptic signaling	13	449	0.175288	0.654171	ENSG00000075461;ENSG00000104918;ENSG00000137766;ENSG00000145087;ENSG00000147571;ENSG00000148408;ENSG00000152208;ENSG00000152822;ENSG00000155886;ENSG00000157404;ENSG00000159224;ENSG00000161610;ENSG00000168297
GO:0010721	negative regulation of cell development	10	329	0.175915	0.654171	ENSG00000035720;ENSG00000131914;ENSG00000138136;ENSG00000145147;ENSG00000153266;ENSG00000163273;ENSG00000163623;ENSG00000178568;ENSG00000185133;ENSG00000204099
GO:0002790	peptide secretion	12	409	0.176071	0.654171	ENSG00000001626;ENSG00000113302;ENSG00000131910;ENSG00000145087;ENSG00000145242;ENSG00000147571;ENSG00000159224;ENSG00000163623;ENSG00000170011;ENSG00000171557;ENSG00000171560;ENSG00000171564
GO:0001820	serotonin secretion	1	9	0.178354	0.654171	ENSG00000147571
GO:0002318	myeloid progenitor cell differentiation	1	9	0.178354	0.654171	ENSG00000157404
GO:0002370	natural killer cell cytokine production	1	9	0.178354	0.654171	ENSG00000109684
GO:0002423	natural killer cell mediated immune response to tumor cell	1	9	0.178354	0.654171	ENSG00000113302
GO:0002727	regulation of natural killer cell cytokine production	1	9	0.178354	0.654171	ENSG00000109684
GO:0002855	regulation of natural killer cell mediated immune response to tumor cell	1	9	0.178354	0.654171	ENSG00000113302
GO:0003418	growth plate cartilage chondrocyte differentiation	1	9	0.178354	0.654171	ENSG00000163273
GO:0006651	diacylglycerol biosynthetic process	1	9	0.178354	0.654171	ENSG00000166391
GO:0007196	adenylate cyclase-inhibiting G protein-coupled glutamate receptor signaling pathway	1	9	0.178354	0.654171	ENSG00000152822
GO:0010533	regulation of activation of Janus kinase activity	1	9	0.178354	0.654171	ENSG00000113302
GO:0010749	regulation of nitric oxide mediated signal transduction	1	9	0.178354	0.654171	ENSG00000164266
GO:0014049	positive regulation of glutamate secretion	1	9	0.178354	0.654171	ENSG00000166148
GO:0021520	spinal cord motor neuron cell fate specification	1	9	0.178354	0.654171	ENSG00000107187
GO:0031284	positive regulation of guanylate cyclase activity	1	9	0.178354	0.654171	ENSG00000044012
GO:0032610	interleukin-1 alpha production	1	9	0.178354	0.654171	ENSG00000110680
GO:0032650	regulation of interleukin-1 alpha production	1	9	0.178354	0.654171	ENSG00000110680
GO:0032815	negative regulation of natural killer cell activation	1	9	0.178354	0.654171	ENSG00000109684
GO:0032817	regulation of natural killer cell proliferation	1	9	0.178354	0.654171	ENSG00000113302
GO:0034371	chylomicron remodeling	1	9	0.178354	0.654171	ENSG00000084674
GO:0034447	very-low-density lipoprotein particle clearance	1	9	0.178354	0.654171	ENSG00000084674
GO:0035701	hematopoietic stem cell migration	1	9	0.178354	0.654171	ENSG00000157404
GO:0038155	interleukin-23-mediated signaling pathway	1	9	0.178354	0.654171	ENSG00000113302
GO:0042048	olfactory behavior	1	9	0.178354	0.654171	ENSG00000116039
GO:0042756	drinking behavior	1	9	0.178354	0.654171	ENSG00000143839
GO:0043382	positive regulation of memory T cell differentiation	1	9	0.178354	0.654171	ENSG00000113302
GO:0043653	mitochondrial fragmentation involved in apoptotic process	1	9	0.178354	0.654171	ENSG00000178568
GO:0045607	regulation of inner ear auditory receptor cell differentiation	1	9	0.178354	0.654171	ENSG00000104413
GO:0045631	regulation of mechanoreceptor differentiation	1	9	0.178354	0.654171	ENSG00000104413
GO:0048743	positive regulation of skeletal muscle fiber development	1	9	0.178354	0.654171	ENSG00000129152
GO:0051133	regulation of NK T cell activation	1	9	0.178354	0.654171	ENSG00000113302
GO:0060054	positive regulation of epithelial cell proliferation involved in wound healing	1	9	0.178354	0.654171	ENSG00000109205
GO:0060281	regulation of oocyte development	1	9	0.178354	0.654171	ENSG00000163273
GO:0060539	diaphragm development	1	9	0.178354	0.654171	ENSG00000178860
GO:0060586	multicellular organismal iron ion homeostasis	1	9	0.178354	0.654171	ENSG00000112077
GO:0061476	response to anticoagulant	1	9	0.178354	0.654171	ENSG00000145147
GO:0071670	smooth muscle cell chemotaxis	1	9	0.178354	0.654171	ENSG00000145147
GO:0097267	omega-hydroxylase P450 pathway	1	9	0.178354	0.654171	ENSG00000140505
GO:0098953	receptor diffusion trapping	1	9	0.178354	0.654171	ENSG00000075461
GO:0098970	postsynaptic neurotransmitter receptor diffusion trapping	1	9	0.178354	0.654171	ENSG00000075461
GO:0099628	neurotransmitter receptor diffusion trapping	1	9	0.178354	0.654171	ENSG00000075461
GO:1900222	negative regulation of amyloid-beta clearance	1	9	0.178354	0.654171	ENSG00000100078
GO:1900378	positive regulation of secondary metabolite biosynthetic process	1	9	0.178354	0.654171	ENSG00000101440
GO:1901339	regulation of store-operated calcium channel activity	1	9	0.178354	0.654171	ENSG00000197943
GO:1901748	leukotriene D4 metabolic process	1	9	0.178354	0.654171	ENSG00000167741
GO:1901750	leukotriene D4 biosynthetic process	1	9	0.178354	0.654171	ENSG00000167741
GO:1903044	protein localization to membrane raft	1	9	0.178354	0.654171	ENSG00000169344
GO:1903589	positive regulation of blood vessel endothelial cell proliferation involved in sprouting angiogenesis	1	9	0.178354	0.654171	ENSG00000137440
GO:1905522	negative regulation of macrophage migration	1	9	0.178354	0.654171	ENSG00000035720
GO:1905879	regulation of oogenesis	1	9	0.178354	0.654171	ENSG00000163273
GO:1990504	dense core granule exocytosis	1	9	0.178354	0.654171	ENSG00000137766
GO:2000318	positive regulation of T-helper 17 type immune response	1	9	0.178354	0.654171	ENSG00000113302
GO:2000465	regulation of glycogen (starch) synthase activity	1	9	0.178354	0.654171	ENSG00000167244
GO:2000980	regulation of inner ear receptor cell differentiation	1	9	0.178354	0.654171	ENSG00000104413
GO:0070372	regulation of ERK1 and ERK2 cascade	9	291	0.179399	0.657437	ENSG00000143556;ENSG00000162344;ENSG00000171557;ENSG00000171560;ENSG00000171564;ENSG00000178568;ENSG00000183578;ENSG00000196711;ENSG00000275385
GO:0021885	forebrain cell migration	3	68	0.181398	0.661861	ENSG00000004848;ENSG00000145147;ENSG00000153266
GO:0006658	phosphatidylserine metabolic process	2	36	0.182017	0.661861	ENSG00000100078;ENSG00000168907
GO:0010742	macrophage derived foam cell differentiation	2	36	0.182017	0.661861	ENSG00000084674;ENSG00000100078
GO:0014046	dopamine secretion	2	36	0.182017	0.661861	ENSG00000103528;ENSG00000110975
GO:0014059	regulation of dopamine secretion	2	36	0.182017	0.661861	ENSG00000103528;ENSG00000110975
GO:0032814	regulation of natural killer cell activation	2	36	0.182017	0.661861	ENSG00000109684;ENSG00000113302
GO:0045923	positive regulation of fatty acid metabolic process	2	36	0.182017	0.661861	ENSG00000100078;ENSG00000166148
GO:0090077	foam cell differentiation	2	36	0.182017	0.661861	ENSG00000084674;ENSG00000100078
GO:0099084	postsynaptic specialization organization	2	36	0.182017	0.661861	ENSG00000152208;ENSG00000162951
GO:0051924	regulation of calcium ion transport	8	253	0.182315	0.661861	ENSG00000110680;ENSG00000130433;ENSG00000141750;ENSG00000147571;ENSG00000161610;ENSG00000164266;ENSG00000196632;ENSG00000197943
GO:0097305	response to alcohol	8	253	0.182315	0.661861	ENSG00000001626;ENSG00000111701;ENSG00000131910;ENSG00000145147;ENSG00000147571;ENSG00000163273;ENSG00000166148;ENSG00000166828
GO:0002861	regulation of inflammatory response to antigenic stimulus	7	215	0.184291	0.667897	ENSG00000043591;ENSG00000110680;ENSG00000113302;ENSG00000138039;ENSG00000147571;ENSG00000159224;ENSG00000197943
GO:0034284	response to monosaccharide	7	215	0.184291	0.667897	ENSG00000001626;ENSG00000131910;ENSG00000131914;ENSG00000145242;ENSG00000147571;ENSG00000159224;ENSG00000163623
GO:0010631	epithelial cell migration	9	294	0.186804	0.670471	ENSG00000095203;ENSG00000110680;ENSG00000137440;ENSG00000145147;ENSG00000157404;ENSG00000183287;ENSG00000186832;ENSG00000197943;ENSG00000241186
GO:0019226	transmission of nerve impulse	3	69	0.18683	0.670471	ENSG00000075461;ENSG00000161610;ENSG00000166148
GO:0043268	positive regulation of potassium ion transport	3	69	0.18683	0.670471	ENSG00000105642;ENSG00000162763;ENSG00000196632
GO:0061515	myeloid cell development	3	69	0.18683	0.670471	ENSG00000004939;ENSG00000112077;ENSG00000157404
GO:1901652	response to peptide	15	537	0.186977	0.670471	ENSG00000104918;ENSG00000105929;ENSG00000111701;ENSG00000116039;ENSG00000136487;ENSG00000138039;ENSG00000140459;ENSG00000147614;ENSG00000148408;ENSG00000151418;ENSG00000159224;ENSG00000160182;ENSG00000163623;ENSG00000167244;ENSG00000215644
GO:0007154	cell communication	154	6725	0.187193	0.670471	ENSG00000001626;ENSG00000035720;ENSG00000041515;ENSG00000043591;ENSG00000044012;ENSG00000070729;ENSG00000073150;ENSG00000075461;ENSG00000084674;ENSG00000099822;ENSG00000100078;ENSG00000101349;ENSG00000101440;ENSG00000102239;ENSG00000102678;ENSG00000103269;ENSG00000103546;ENSG00000104413;ENSG00000104755;ENSG00000104918;ENSG00000105143;ENSG00000105642;ENSG00000105929;ENSG00000107518;ENSG00000109684…
GO:0009653	anatomical structure morphogenesis	65	2703	0.18722	0.670471	ENSG00000004848;ENSG00000005108;ENSG00000041515;ENSG00000066032;ENSG00000069011;ENSG00000084674;ENSG00000086159;ENSG00000100078;ENSG00000102678;ENSG00000103528;ENSG00000107187;ENSG00000107518;ENSG00000109101;ENSG00000109205;ENSG00000113302;ENSG00000113430;ENSG00000115112;ENSG00000116039;ENSG00000116194;ENSG00000125363;ENSG00000125861;ENSG00000129152;ENSG00000129991;ENSG00000137440;ENSG00000138136…
GO:0006672	ceramide metabolic process	4	104	0.187432	0.670471	ENSG00000135454;ENSG00000149926;ENSG00000177511;ENSG00000204099
GO:0019233	sensory perception of pain	4	104	0.187432	0.670471	ENSG00000110680;ENSG00000113302;ENSG00000152822;ENSG00000159224
GO:0046890	regulation of lipid biosynthetic process	6	178	0.187932	0.670471	ENSG00000084674;ENSG00000100078;ENSG00000151365;ENSG00000159224;ENSG00000162344;ENSG00000166148
GO:0007606	sensory perception of chemical stimulus	14	497	0.189114	0.670471	ENSG00000070729;ENSG00000110975;ENSG00000111319;ENSG00000159763;ENSG00000159961;ENSG00000166828;ENSG00000167419;ENSG00000171496;ENSG00000171505;ENSG00000180016;ENSG00000181609;ENSG00000181616;ENSG00000183269;ENSG00000197674
GO:0001662	behavioral fear response	2	37	0.189838	0.670471	ENSG00000147571;ENSG00000186297
GO:0035774	positive regulation of insulin secretion involved in cellular response to glucose stimulus	2	37	0.189838	0.670471	ENSG00000001626;ENSG00000147571
GO:0046471	phosphatidylglycerol metabolic process	2	37	0.189838	0.670471	ENSG00000100078;ENSG00000168907
GO:0055090	acylglycerol homeostasis	2	37	0.189838	0.670471	ENSG00000143921;ENSG00000159224
GO:0060969	negative regulation of gene silencing	2	37	0.189838	0.670471	ENSG00000111701;ENSG00000187837
GO:0070328	triglyceride homeostasis	2	37	0.189838	0.670471	ENSG00000143921;ENSG00000159224
GO:0097529	myeloid leukocyte migration	7	217	0.190157	0.670471	ENSG00000035720;ENSG00000110680;ENSG00000143556;ENSG00000145147;ENSG00000157404;ENSG00000169344;ENSG00000275385
GO:0007187	G protein-coupled receptor signaling pathway, coupled to cyclic nucleotide second messenger	8	256	0.190362	0.670471	ENSG00000043591;ENSG00000110680;ENSG00000128310;ENSG00000138039;ENSG00000152822;ENSG00000153292;ENSG00000178597;ENSG00000215644
GO:0032732	positive regulation of interleukin-1 production	3	70	0.192303	0.670471	ENSG00000073150;ENSG00000110680;ENSG00000229314
GO:0046513	ceramide biosynthetic process	3	70	0.192303	0.670471	ENSG00000135454;ENSG00000149926;ENSG00000177511
GO:0001649	osteoblast differentiation	7	218	0.193119	0.670471	ENSG00000125363;ENSG00000136929;ENSG00000138696;ENSG00000163273;ENSG00000165623;ENSG00000167244;ENSG00000198732
GO:0006334	nucleosome assembly	5	142	0.193379	0.670471	ENSG00000187837;ENSG00000197153;ENSG00000274618;ENSG00000275126;ENSG00000276410
GO:0008286	insulin receptor signaling pathway	5	142	0.193379	0.670471	ENSG00000105929;ENSG00000116039;ENSG00000147614;ENSG00000151418;ENSG00000167244
GO:0090132	epithelium migration	9	297	0.194342	0.670471	ENSG00000095203;ENSG00000110680;ENSG00000137440;ENSG00000145147;ENSG00000157404;ENSG00000183287;ENSG00000186832;ENSG00000197943;ENSG00000241186
GO:0043410	positive regulation of MAPK cascade	15	541	0.194353	0.670471	ENSG00000102678;ENSG00000134398;ENSG00000143556;ENSG00000152822;ENSG00000157404;ENSG00000162344;ENSG00000167244;ENSG00000171557;ENSG00000171560;ENSG00000171564;ENSG00000178568;ENSG00000183578;ENSG00000196711;ENSG00000241186;ENSG00000275385
GO:0007416	synapse assembly	6	180	0.194493	0.670471	ENSG00000152208;ENSG00000153292;ENSG00000162951;ENSG00000163395;ENSG00000173898;ENSG00000178568
GO:1901568	fatty acid derivative metabolic process	6	180	0.194493	0.670471	ENSG00000100078;ENSG00000116039;ENSG00000140505;ENSG00000166148;ENSG00000167741;ENSG00000168907
GO:0001553	luteinization	1	10	0.196099	0.670471	ENSG00000104918
GO:0001993	regulation of systemic arterial blood pressure by norepinephrine-epinephrine	1	10	0.196099	0.670471	ENSG00000043591
GO:0002357	defense response to tumor cell	1	10	0.196099	0.670471	ENSG00000185988
GO:0002732	positive regulation of dendritic cell cytokine production	1	10	0.196099	0.670471	ENSG00000157404
GO:0007168	receptor guanylyl cyclase signaling pathway	1	10	0.196099	0.670471	ENSG00000163273
GO:0010359	regulation of anion channel activity	1	10	0.196099	0.670471	ENSG00000001626
GO:0021683	cerebellar granular layer morphogenesis	1	10	0.196099	0.670471	ENSG00000152208
GO:0021932	hindbrain radial glia guided cell migration	1	10	0.196099	0.670471	ENSG00000066032
GO:0030300	regulation of intestinal cholesterol absorption	1	10	0.196099	0.670471	ENSG00000143921
GO:0030643	cellular phosphate ion homeostasis	1	10	0.196099	0.670471	ENSG00000169344
GO:0032275	luteinizing hormone secretion	1	10	0.196099	0.670471	ENSG00000147571
GO:0035860	glial cell-derived neurotrophic factor receptor signaling pathway	1	10	0.196099	0.670471	ENSG00000125861
GO:0035871	protein K11-linked deubiquitination	1	10	0.196099	0.670471	ENSG00000189401
GO:0042045	epithelial fluid transport	1	10	0.196099	0.670471	ENSG00000001626
GO:0042117	monocyte activation	1	10	0.196099	0.670471	ENSG00000141316
GO:0042891	antibiotic transport	1	10	0.196099	0.670471	ENSG00000169344
GO:0043084	penile erection	1	10	0.196099	0.670471	ENSG00000166148
GO:0048241	epinephrine transport	1	10	0.196099	0.670471	ENSG00000147571
GO:0051126	negative regulation of actin nucleation	1	10	0.196099	0.670471	ENSG00000066032
GO:0051715	cytolysis in other organism	1	10	0.196099	0.670471	ENSG00000205420
GO:0051801	cytolysis in other organism involved in symbiotic interaction	1	10	0.196099	0.670471	ENSG00000205420
GO:0051838	cytolysis by host of symbiont cells	1	10	0.196099	0.670471	ENSG00000205420
GO:0060353	regulation of cell adhesion molecule production	1	10	0.196099	0.670471	ENSG00000158270
GO:0060736	prostate gland growth	1	10	0.196099	0.670471	ENSG00000178597
GO:0061140	lung secretory cell differentiation	1	10	0.196099	0.670471	ENSG00000124664
GO:0070099	regulation of chemokine-mediated signaling pathway	1	10	0.196099	0.670471	ENSG00000145147
GO:0070170	regulation of tooth mineralization	1	10	0.196099	0.670471	ENSG00000125363
GO:0070327	thyroid hormone transport	1	10	0.196099	0.670471	ENSG00000118271
GO:0070383	DNA cytosine deamination	1	10	0.196099	0.670471	ENSG00000111701
GO:0072501	cellular divalent inorganic anion homeostasis	1	10	0.196099	0.670471	ENSG00000169344
GO:0072502	cellular trivalent inorganic anion homeostasis	1	10	0.196099	0.670471	ENSG00000169344
GO:1903365	regulation of fear response	1	10	0.196099	0.670471	ENSG00000147571
GO:1904321	response to forskolin	1	10	0.196099	0.670471	ENSG00000001626
GO:1904322	cellular response to forskolin	1	10	0.196099	0.670471	ENSG00000001626
GO:1904729	regulation of intestinal lipid absorption	1	10	0.196099	0.670471	ENSG00000143921
GO:2000074	regulation of type B pancreatic cell development	1	10	0.196099	0.670471	ENSG00000163623
GO:2000252	negative regulation of feeding behavior	1	10	0.196099	0.670471	ENSG00000104918
GO:2000822	regulation of behavioral fear response	1	10	0.196099	0.670471	ENSG00000147571
GO:2000849	regulation of glucocorticoid secretion	1	10	0.196099	0.670471	ENSG00000147571
GO:2001225	regulation of chloride transport	1	10	0.196099	0.670471	ENSG00000001626
GO:2001237	negative regulation of extrinsic apoptotic signaling pathway	4	106	0.1962	0.670471	ENSG00000101349;ENSG00000171557;ENSG00000171560;ENSG00000171564
GO:0046903	secretion	37	1481	0.196631	0.670471	ENSG00000001626;ENSG00000100078;ENSG00000103528;ENSG00000104112;ENSG00000104918;ENSG00000109684;ENSG00000110975;ENSG00000113302;ENSG00000113889;ENSG00000118271;ENSG00000131910;ENSG00000137766;ENSG00000143556;ENSG00000143839;ENSG00000145087;ENSG00000145242;ENSG00000147571;ENSG00000147606;ENSG00000157404;ENSG00000159224;ENSG00000161610;ENSG00000163623;ENSG00000166148;ENSG00000167244;ENSG00000168481…
GO:0016485	protein processing	10	338	0.196866	0.670471	ENSG00000123843;ENSG00000142515;ENSG00000143839;ENSG00000167748;ENSG00000171557;ENSG00000171560;ENSG00000171564;ENSG00000183287;ENSG00000184012;ENSG00000221867
GO:0002209	behavioral defense response	2	38	0.197702	0.670471	ENSG00000147571;ENSG00000186297
GO:0019432	triglyceride biosynthetic process	2	38	0.197702	0.670471	ENSG00000151365;ENSG00000166391
GO:0019433	triglyceride catabolic process	2	38	0.197702	0.670471	ENSG00000084674;ENSG00000100341
GO:0032965	regulation of collagen biosynthetic process	2	38	0.197702	0.670471	ENSG00000125363;ENSG00000163273
GO:0034661	ncRNA catabolic process	2	38	0.197702	0.670471	ENSG00000131914;ENSG00000134398
GO:0043368	positive T cell selection	2	38	0.197702	0.670471	ENSG00000109101;ENSG00000113302
GO:0070873	regulation of glycogen metabolic process	2	38	0.197702	0.670471	ENSG00000167244;ENSG00000215644
GO:0051053	negative regulation of DNA metabolic process	6	181	0.197805	0.670471	ENSG00000111701;ENSG00000161610;ENSG00000163273;ENSG00000187837;ENSG00000274618;ENSG00000275126
GO:0042490	mechanoreceptor differentiation	3	71	0.197817	0.670471	ENSG00000055732;ENSG00000104413;ENSG00000186297
GO:0050795	regulation of behavior	3	71	0.197817	0.670471	ENSG00000043591;ENSG00000104918;ENSG00000147571
GO:1901699	cellular response to nitrogen compound	18	668	0.197901	0.670471	ENSG00000001626;ENSG00000099822;ENSG00000105929;ENSG00000111701;ENSG00000116039;ENSG00000135824;ENSG00000136487;ENSG00000138039;ENSG00000140459;ENSG00000145147;ENSG00000147571;ENSG00000147614;ENSG00000151418;ENSG00000158270;ENSG00000163623;ENSG00000167244;ENSG00000204010;ENSG00000215644
GO:0003002	regionalization	10	339	0.199259	0.674537	ENSG00000107187;ENSG00000131668;ENSG00000136944;ENSG00000138696;ENSG00000139445;ENSG00000153266;ENSG00000165556;ENSG00000173253;ENSG00000180613;ENSG00000241186
GO:0007215	glutamate receptor signaling pathway	4	107	0.200631	0.677422	ENSG00000075461;ENSG00000147571;ENSG00000152208;ENSG00000152822
GO:0008543	fibroblast growth factor receptor signaling pathway	4	107	0.200631	0.677422	ENSG00000102678;ENSG00000104413;ENSG00000137440;ENSG00000162344
GO:0062014	negative regulation of small molecule metabolic process	4	107	0.200631	0.677422	ENSG00000004939;ENSG00000162344;ENSG00000242366;ENSG00000242515
GO:0007189	adenylate cyclase-activating G protein-coupled receptor signaling pathway	5	144	0.200906	0.677422	ENSG00000043591;ENSG00000110680;ENSG00000138039;ENSG00000153292;ENSG00000215644
GO:0071774	response to fibroblast growth factor	5	144	0.200906	0.677422	ENSG00000102678;ENSG00000104413;ENSG00000137440;ENSG00000162344;ENSG00000241186
GO:0060284	regulation of cell development	25	967	0.201528	0.678983	ENSG00000035720;ENSG00000066032;ENSG00000100078;ENSG00000103528;ENSG00000104413;ENSG00000129152;ENSG00000131914;ENSG00000138136;ENSG00000143320;ENSG00000145147;ENSG00000152208;ENSG00000153266;ENSG00000157404;ENSG00000163273;ENSG00000163623;ENSG00000165694;ENSG00000171557;ENSG00000171560;ENSG00000171564;ENSG00000178568;ENSG00000180613;ENSG00000185133;ENSG00000185988;ENSG00000196711;ENSG00000204099
GO:0043583	ear development	7	221	0.202113	0.680415	ENSG00000055732;ENSG00000100362;ENSG00000104413;ENSG00000107187;ENSG00000116039;ENSG00000168269;ENSG00000186297
GO:0002792	negative regulation of peptide secretion	3	72	0.203368	0.683021	ENSG00000113302;ENSG00000145087;ENSG00000147571
GO:0015914	phospholipid transport	3	72	0.203368	0.683021	ENSG00000143921;ENSG00000182107;ENSG00000183578
GO:0030032	lamellipodium assembly	3	72	0.203368	0.683021	ENSG00000145147;ENSG00000157404;ENSG00000165694
GO:0042592	homeostatic process	47	1926	0.204684	0.684299	ENSG00000001626;ENSG00000004939;ENSG00000043591;ENSG00000055732;ENSG00000070729;ENSG00000084674;ENSG00000100341;ENSG00000103546;ENSG00000105929;ENSG00000109101;ENSG00000110680;ENSG00000111319;ENSG00000112077;ENSG00000113073;ENSG00000113889;ENSG00000115616;ENSG00000116039;ENSG00000129991;ENSG00000131914;ENSG00000140519;ENSG00000143921;ENSG00000145087;ENSG00000145242;ENSG00000146021;ENSG00000147571…
GO:0007292	female gamete generation	5	145	0.204706	0.684299	ENSG00000138696;ENSG00000148935;ENSG00000163273;ENSG00000179008;ENSG00000188425
GO:0006641	triglyceride metabolic process	4	108	0.205092	0.684299	ENSG00000084674;ENSG00000100341;ENSG00000151365;ENSG00000166391
GO:0001990	regulation of systemic arterial blood pressure by hormone	2	39	0.205606	0.684299	ENSG00000143839;ENSG00000166148
GO:0007618	mating	2	39	0.205606	0.684299	ENSG00000124102;ENSG00000166148
GO:0010955	negative regulation of protein processing	2	39	0.205606	0.684299	ENSG00000123843;ENSG00000221867
GO:0042491	inner ear auditory receptor cell differentiation	2	39	0.205606	0.684299	ENSG00000055732;ENSG00000104413
GO:0048854	brain morphogenesis	2	39	0.205606	0.684299	ENSG00000066032;ENSG00000180613
GO:1903318	negative regulation of protein maturation	2	39	0.205606	0.684299	ENSG00000123843;ENSG00000221867
GO:0065008	regulation of biological quality	97	4160	0.205915	0.684299	ENSG00000001626;ENSG00000004939;ENSG00000043591;ENSG00000055732;ENSG00000066032;ENSG00000070729;ENSG00000075461;ENSG00000080511;ENSG00000084674;ENSG00000099822;ENSG00000100078;ENSG00000100341;ENSG00000102239;ENSG00000103546;ENSG00000104918;ENSG00000105143;ENSG00000105929;ENSG00000109101;ENSG00000110680;ENSG00000111319;ENSG00000112077;ENSG00000113073;ENSG00000113889;ENSG00000115616;ENSG00000116039…
GO:0034765	regulation of ion transmembrane transport	14	506	0.206699	0.684299	ENSG00000001626;ENSG00000075461;ENSG00000099822;ENSG00000105642;ENSG00000130433;ENSG00000141750;ENSG00000147571;ENSG00000148408;ENSG00000162763;ENSG00000184908;ENSG00000186510;ENSG00000196632;ENSG00000197943;ENSG00000260458
GO:0042180	cellular ketone metabolic process	8	262	0.206893	0.684299	ENSG00000100078;ENSG00000140459;ENSG00000159224;ENSG00000162344;ENSG00000166148;ENSG00000198099;ENSG00000242366;ENSG00000242515
GO:0071466	cellular response to xenobiotic stimulus	6	184	0.207868	0.684299	ENSG00000140505;ENSG00000147571;ENSG00000167419;ENSG00000196228;ENSG00000242366;ENSG00000242515
GO:0034762	regulation of transmembrane transport	16	590	0.208086	0.684299	ENSG00000001626;ENSG00000075461;ENSG00000099822;ENSG00000105642;ENSG00000130433;ENSG00000141750;ENSG00000147571;ENSG00000148408;ENSG00000159224;ENSG00000162344;ENSG00000162763;ENSG00000184908;ENSG00000186510;ENSG00000196632;ENSG00000197943;ENSG00000260458
GO:0010517	regulation of phospholipase activity	3	73	0.208955	0.684299	ENSG00000157404;ENSG00000166148;ENSG00000265190
GO:0035773	insulin secretion involved in cellular response to glucose stimulus	3	73	0.208955	0.684299	ENSG00000001626;ENSG00000145242;ENSG00000147571
GO:0043647	inositol phosphate metabolic process	3	73	0.208955	0.684299	ENSG00000138039;ENSG00000185133;ENSG00000197943
GO:0045685	regulation of glial cell differentiation	3	73	0.208955	0.684299	ENSG00000131914;ENSG00000163623;ENSG00000180613
GO:0034446	substrate adhesion-dependent cell spreading	4	109	0.209582	0.684299	ENSG00000107518;ENSG00000171557;ENSG00000171560;ENSG00000171564
GO:0090130	tissue migration	9	303	0.209799	0.684299	ENSG00000095203;ENSG00000110680;ENSG00000137440;ENSG00000145147;ENSG00000157404;ENSG00000183287;ENSG00000186832;ENSG00000197943;ENSG00000241186
GO:0019827	stem cell population maintenance	5	147	0.212378	0.684299	ENSG00000131914;ENSG00000157404;ENSG00000165556;ENSG00000188425;ENSG00000241186
GO:0001787	natural killer cell proliferation	1	11	0.213462	0.684299	ENSG00000113302
GO:0006182	cGMP biosynthetic process	1	11	0.213462	0.684299	ENSG00000163273
GO:0006853	carnitine shuttle	1	11	0.213462	0.684299	ENSG00000151365
GO:0007028	cytoplasm organization	1	11	0.213462	0.684299	ENSG00000115112
GO:0008300	isoprenoid catabolic process	1	11	0.213462	0.684299	ENSG00000166426
GO:0010587	miRNA catabolic process	1	11	0.213462	0.684299	ENSG00000131914
GO:0015810	aspartate transmembrane transport	1	11	0.213462	0.684299	ENSG00000105143
GO:0016081	synaptic vesicle docking	1	11	0.213462	0.684299	ENSG00000137766
GO:0030259	lipid glycosylation	1	11	0.213462	0.684299	ENSG00000135454
GO:0032276	regulation of gonadotropin secretion	1	11	0.213462	0.684299	ENSG00000147571
GO:0032308	positive regulation of prostaglandin secretion	1	11	0.213462	0.684299	ENSG00000100078
GO:0034378	chylomicron assembly	1	11	0.213462	0.684299	ENSG00000084674
GO:0034650	cortisol metabolic process	1	11	0.213462	0.684299	ENSG00000140459
GO:0035933	glucocorticoid secretion	1	11	0.213462	0.684299	ENSG00000147571
GO:0036302	atrioventricular canal development	1	11	0.213462	0.684299	ENSG00000139445
GO:0040015	negative regulation of multicellular organism growth	1	11	0.213462	0.684299	ENSG00000043591
GO:0042711	maternal behavior	1	11	0.213462	0.684299	ENSG00000166148
GO:0045161	neuronal ion channel clustering	1	11	0.213462	0.684299	ENSG00000186417
GO:0045916	negative regulation of complement activation	1	11	0.213462	0.684299	ENSG00000123843
GO:0048672	positive regulation of collateral sprouting	1	11	0.213462	0.684299	ENSG00000143320
GO:0051132	NK T cell activation	1	11	0.213462	0.684299	ENSG00000113302
GO:0051798	positive regulation of hair follicle development	1	11	0.213462	0.684299	ENSG00000109101
GO:0060159	regulation of dopamine receptor signaling pathway	1	11	0.213462	0.684299	ENSG00000135824
GO:0060433	bronchus development	1	11	0.213462	0.684299	ENSG00000124664
GO:0060742	epithelial cell differentiation involved in prostate gland development	1	11	0.213462	0.684299	ENSG00000178597
GO:0070341	fat cell proliferation	1	11	0.213462	0.684299	ENSG00000170419
GO:0070344	regulation of fat cell proliferation	1	11	0.213462	0.684299	ENSG00000170419
GO:0070778	L-aspartate transmembrane transport	1	11	0.213462	0.684299	ENSG00000105143
GO:0070857	regulation of bile acid biosynthetic process	1	11	0.213462	0.684299	ENSG00000162344
GO:0072070	loop of Henle development	1	11	0.213462	0.684299	ENSG00000169344
GO:0090281	negative regulation of calcium ion import	1	11	0.213462	0.684299	ENSG00000164266
GO:0097709	connective tissue replacement	1	11	0.213462	0.684299	ENSG00000169344
GO:0099566	regulation of postsynaptic cytosolic calcium ion concentration	1	11	0.213462	0.684299	ENSG00000152822
GO:1900747	negative regulation of vascular endothelial growth factor signaling pathway	1	11	0.213462	0.684299	ENSG00000113302
GO:1903800	positive regulation of production of miRNAs involved in gene silencing by miRNA	1	11	0.213462	0.684299	ENSG00000131914
GO:0001580	detection of chemical stimulus involved in sensory perception of bitter taste	2	40	0.213542	0.684299	ENSG00000159763;ENSG00000167419
GO:0003091	renal water homeostasis	2	40	0.213542	0.684299	ENSG00000116039;ENSG00000169344
GO:0008210	estrogen metabolic process	2	40	0.213542	0.684299	ENSG00000080511;ENSG00000140505
GO:0071354	cellular response to interleukin-6	2	40	0.213542	0.684299	ENSG00000171557;ENSG00000241186
GO:1901021	positive regulation of calcium ion transmembrane transporter activity	2	40	0.213542	0.684299	ENSG00000141750;ENSG00000197943
GO:0042303	molting cycle	4	110	0.214099	0.685052	ENSG00000109101;ENSG00000186832;ENSG00000186847;ENSG00000204897
GO:0042633	hair cycle	4	110	0.214099	0.685052	ENSG00000109101;ENSG00000186832;ENSG00000186847;ENSG00000204897
GO:0046503	glycerolipid catabolic process	3	74	0.214575	0.685353	ENSG00000084674;ENSG00000100341;ENSG00000168907
GO:0010565	regulation of cellular ketone metabolic process	6	186	0.214675	0.685353	ENSG00000100078;ENSG00000159224;ENSG00000162344;ENSG00000166148;ENSG00000242366;ENSG00000242515
GO:0046488	phosphatidylinositol metabolic process	6	186	0.214675	0.685353	ENSG00000100078;ENSG00000109182;ENSG00000139144;ENSG00000168907;ENSG00000185133;ENSG00000197943
GO:0010634	positive regulation of epithelial cell migration	5	148	0.216248	0.689521	ENSG00000095203;ENSG00000137440;ENSG00000183287;ENSG00000197943;ENSG00000241186
GO:1901700	response to oxygen-containing compound	41	1673	0.216304	0.689521	ENSG00000001626;ENSG00000035720;ENSG00000075461;ENSG00000084674;ENSG00000099822;ENSG00000104918;ENSG00000105929;ENSG00000111701;ENSG00000113302;ENSG00000116039;ENSG00000129152;ENSG00000131910;ENSG00000131914;ENSG00000135824;ENSG00000136487;ENSG00000138039;ENSG00000140459;ENSG00000140505;ENSG00000143556;ENSG00000143839;ENSG00000145147;ENSG00000145242;ENSG00000147571;ENSG00000147614;ENSG00000148408…
GO:0048545	response to steroid hormone	11	387	0.21677	0.690488	ENSG00000110484;ENSG00000129152;ENSG00000142515;ENSG00000145147;ENSG00000147571;ENSG00000158022;ENSG00000166148;ENSG00000166828;ENSG00000197153;ENSG00000274618;ENSG00000275126
GO:0010675	regulation of cellular carbohydrate metabolic process	5	149	0.22014	0.694612	ENSG00000004939;ENSG00000138039;ENSG00000167244;ENSG00000215644;ENSG00000242515
GO:0051384	response to glucocorticoid	5	149	0.22014	0.694612	ENSG00000129152;ENSG00000145147;ENSG00000147571;ENSG00000158022;ENSG00000166148
GO:0015909	long-chain fatty acid transport	3	75	0.220228	0.694612	ENSG00000100078;ENSG00000151365;ENSG00000168907
GO:0006816	calcium ion transport	12	430	0.221014	0.694612	ENSG00000055732;ENSG00000075461;ENSG00000110680;ENSG00000130433;ENSG00000141750;ENSG00000147571;ENSG00000148408;ENSG00000155886;ENSG00000161610;ENSG00000164266;ENSG00000196632;ENSG00000197943
GO:1904951	positive regulation of establishment of protein localization	10	348	0.221347	0.694612	ENSG00000001626;ENSG00000131910;ENSG00000147571;ENSG00000159224;ENSG00000163623;ENSG00000170011;ENSG00000171557;ENSG00000171560;ENSG00000171564;ENSG00000182107
GO:0007076	mitotic chromosome condensation	2	41	0.221507	0.694612	ENSG00000274618;ENSG00000275126
GO:0010591	regulation of lamellipodium assembly	2	41	0.221507	0.694612	ENSG00000145147;ENSG00000165694
GO:0045823	positive regulation of heart contraction	2	41	0.221507	0.694612	ENSG00000043591;ENSG00000166148
GO:0046006	regulation of activated T cell proliferation	2	41	0.221507	0.694612	ENSG00000113302;ENSG00000167244
GO:0050892	intestinal absorption	2	41	0.221507	0.694612	ENSG00000143921;ENSG00000166391
GO:2000008	regulation of protein localization to cell surface	2	41	0.221507	0.694612	ENSG00000126950;ENSG00000178568
GO:0048167	regulation of synaptic plasticity	6	188	0.221559	0.694612	ENSG00000137766;ENSG00000147571;ENSG00000152208;ENSG00000155886;ENSG00000157404;ENSG00000159224
GO:0042060	wound healing	16	598	0.223141	0.694612	ENSG00000004939;ENSG00000095203;ENSG00000109205;ENSG00000113889;ENSG00000123843;ENSG00000129152;ENSG00000163209;ENSG00000171557;ENSG00000171560;ENSG00000171564;ENSG00000178568;ENSG00000197153;ENSG00000197943;ENSG00000205420;ENSG00000223609;ENSG00000265190
GO:0000041	transition metal ion transport	4	112	0.223213	0.694612	ENSG00000105929;ENSG00000116039;ENSG00000147614;ENSG00000151418
GO:0045595	regulation of cell differentiation	46	1900	0.223982	0.694612	ENSG00000035720;ENSG00000066032;ENSG00000077009;ENSG00000084674;ENSG00000100078;ENSG00000102678;ENSG00000103528;ENSG00000104413;ENSG00000105388;ENSG00000109101;ENSG00000110680;ENSG00000113302;ENSG00000124664;ENSG00000129152;ENSG00000131914;ENSG00000136929;ENSG00000138136;ENSG00000138696;ENSG00000143320;ENSG00000145147;ENSG00000149926;ENSG00000152208;ENSG00000153266;ENSG00000157404;ENSG00000163273…
GO:0055088	lipid homeostasis	5	150	0.224053	0.694612	ENSG00000084674;ENSG00000100341;ENSG00000143921;ENSG00000149926;ENSG00000159224
GO:0098727	maintenance of cell number	5	150	0.224053	0.694612	ENSG00000131914;ENSG00000157404;ENSG00000165556;ENSG00000188425;ENSG00000241186
GO:0007219	Notch signaling pathway	6	189	0.225028	0.694612	ENSG00000131910;ENSG00000148935;ENSG00000157404;ENSG00000168785;ENSG00000180613;ENSG00000198681
GO:0051961	negative regulation of nervous system development	9	309	0.225734	0.694612	ENSG00000035720;ENSG00000131914;ENSG00000138136;ENSG00000145147;ENSG00000153266;ENSG00000163623;ENSG00000178568;ENSG00000185133;ENSG00000204099
GO:0045910	negative regulation of DNA recombination	3	76	0.225911	0.694612	ENSG00000187837;ENSG00000274618;ENSG00000275126
GO:0010720	positive regulation of cell development	15	558	0.227183	0.694612	ENSG00000100078;ENSG00000103528;ENSG00000129152;ENSG00000131914;ENSG00000143320;ENSG00000145147;ENSG00000153266;ENSG00000157404;ENSG00000163623;ENSG00000171557;ENSG00000171560;ENSG00000171564;ENSG00000180613;ENSG00000185988;ENSG00000196711
GO:0043271	negative regulation of ion transport	5	151	0.227987	0.694612	ENSG00000110680;ENSG00000161610;ENSG00000164266;ENSG00000168297;ENSG00000196632
GO:0071322	cellular response to carbohydrate stimulus	5	151	0.227987	0.694612	ENSG00000001626;ENSG00000131914;ENSG00000145242;ENSG00000147571;ENSG00000158270
GO:0007626	locomotory behavior	6	190	0.228515	0.694612	ENSG00000055732;ENSG00000101349;ENSG00000131094;ENSG00000152822;ENSG00000153266;ENSG00000159224
GO:0007596	blood coagulation	10	351	0.228919	0.694612	ENSG00000004939;ENSG00000113889;ENSG00000123843;ENSG00000171557;ENSG00000171560;ENSG00000171564;ENSG00000197153;ENSG00000197943;ENSG00000223609;ENSG00000265190
GO:0021587	cerebellum morphogenesis	2	42	0.229496	0.694612	ENSG00000152208;ENSG00000173898
GO:0032892	positive regulation of organic acid transport	2	42	0.229496	0.694612	ENSG00000100078;ENSG00000166148
GO:0038084	vascular endothelial growth factor signaling pathway	2	42	0.229496	0.694612	ENSG00000113302;ENSG00000183287
GO:0045687	positive regulation of glial cell differentiation	2	42	0.229496	0.694612	ENSG00000163623;ENSG00000180613
GO:1990573	potassium ion import across plasma membrane	2	42	0.229496	0.694612	ENSG00000099822;ENSG00000260458
GO:0002699	positive regulation of immune effector process	7	230	0.230017	0.694612	ENSG00000096088;ENSG00000100078;ENSG00000109684;ENSG00000113302;ENSG00000142515;ENSG00000157404;ENSG00000167754
GO:0001821	histamine secretion	1	12	0.230451	0.694612	ENSG00000100078
GO:0002002	regulation of angiotensin levels in blood	1	12	0.230451	0.694612	ENSG00000143839
GO:0002003	angiotensin maturation	1	12	0.230451	0.694612	ENSG00000143839
GO:0002024	diet induced thermogenesis	1	12	0.230451	0.694612	ENSG00000043591
GO:0002327	immature B cell differentiation	1	12	0.230451	0.694612	ENSG00000157404
GO:0002713	negative regulation of B cell mediated immunity	1	12	0.230451	0.694612	ENSG00000123843
GO:0002890	negative regulation of immunoglobulin mediated immune response	1	12	0.230451	0.694612	ENSG00000123843
GO:0006216	cytidine catabolic process	1	12	0.230451	0.694612	ENSG00000111701
GO:0006995	cellular response to nitrogen starvation	1	12	0.230451	0.694612	ENSG00000196289
GO:0007320	insemination	1	12	0.230451	0.694612	ENSG00000166148
GO:0009313	oligosaccharide catabolic process	1	12	0.230451	0.694612	ENSG00000204099
GO:0009972	cytidine deamination	1	12	0.230451	0.694612	ENSG00000111701
GO:0014831	gastro-intestinal system smooth muscle contraction	1	12	0.230451	0.694612	ENSG00000157404
GO:0014889	muscle atrophy	1	12	0.230451	0.694612	ENSG00000158022
GO:0015803	branched-chain amino acid transport	1	12	0.230451	0.694612	ENSG00000072041
GO:0015824	proline transport	1	12	0.230451	0.694612	ENSG00000072041
GO:0016188	synaptic vesicle maturation	1	12	0.230451	0.694612	ENSG00000137766
GO:0016554	cytidine to uridine editing	1	12	0.230451	0.694612	ENSG00000111701
GO:0021978	telencephalon regionalization	1	12	0.230451	0.694612	ENSG00000180613
GO:0031282	regulation of guanylate cyclase activity	1	12	0.230451	0.694612	ENSG00000044012
GO:0032966	negative regulation of collagen biosynthetic process	1	12	0.230451	0.694612	ENSG00000163273
GO:0036005	response to macrophage colony-stimulating factor	1	12	0.230451	0.694612	ENSG00000035720
GO:0036006	cellular response to macrophage colony-stimulating factor stimulus	1	12	0.230451	0.694612	ENSG00000035720
GO:0042482	positive regulation of odontogenesis	1	12	0.230451	0.694612	ENSG00000125363
GO:0043380	regulation of memory T cell differentiation	1	12	0.230451	0.694612	ENSG00000113302
GO:0043562	cellular response to nitrogen levels	1	12	0.230451	0.694612	ENSG00000196289
GO:0046087	cytidine metabolic process	1	12	0.230451	0.694612	ENSG00000111701
GO:0046598	positive regulation of viral entry into host cell	1	12	0.230451	0.694612	ENSG00000184012
GO:0048548	regulation of pinocytosis	1	12	0.230451	0.694612	ENSG00000155066
GO:0048853	forebrain morphogenesis	1	12	0.230451	0.694612	ENSG00000180613
GO:0051549	positive regulation of keratinocyte migration	1	12	0.230451	0.694612	ENSG00000095203
GO:0051583	dopamine uptake involved in synaptic transmission	1	12	0.230451	0.694612	ENSG00000103546
GO:0051934	catecholamine uptake involved in synaptic transmission	1	12	0.230451	0.694612	ENSG00000103546
GO:0060746	parental behavior	1	12	0.230451	0.694612	ENSG00000166148
GO:0061478	response to platelet aggregation inhibitor	1	12	0.230451	0.694612	ENSG00000001626
GO:0072584	caveolin-mediated endocytosis	1	12	0.230451	0.694612	ENSG00000155066
GO:0090331	negative regulation of platelet aggregation	1	12	0.230451	0.694612	ENSG00000171557
GO:0098974	postsynaptic actin cytoskeleton organization	1	12	0.230451	0.694612	ENSG00000169067
GO:1902514	regulation of calcium ion transmembrane transport via high voltage-gated calcium channel	1	12	0.230451	0.694612	ENSG00000130433
GO:1904478	regulation of intestinal absorption	1	12	0.230451	0.694612	ENSG00000143921
GO:1905941	positive regulation of gonad development	1	12	0.230451	0.694612	ENSG00000104918
GO:2000194	regulation of female gonad development	1	12	0.230451	0.694612	ENSG00000104918
GO:2000291	regulation of myoblast proliferation	1	12	0.230451	0.694612	ENSG00000129152
GO:2000767	positive regulation of cytoplasmic translation	1	12	0.230451	0.694612	ENSG00000131914
GO:2001223	negative regulation of neuron migration	1	12	0.230451	0.694612	ENSG00000178568
GO:0023052	signaling	152	6699	0.230668	0.694776	ENSG00000001626;ENSG00000035720;ENSG00000041515;ENSG00000043591;ENSG00000044012;ENSG00000070729;ENSG00000073150;ENSG00000075461;ENSG00000084674;ENSG00000099822;ENSG00000100078;ENSG00000101349;ENSG00000101440;ENSG00000102239;ENSG00000102678;ENSG00000103269;ENSG00000103546;ENSG00000104413;ENSG00000104755;ENSG00000104918;ENSG00000105143;ENSG00000105642;ENSG00000105929;ENSG00000107518;ENSG00000109684…
GO:0051050	positive regulation of transport	24	944	0.231204	0.695897	ENSG00000001626;ENSG00000035720;ENSG00000075461;ENSG00000100078;ENSG00000104918;ENSG00000105642;ENSG00000110975;ENSG00000131910;ENSG00000141316;ENSG00000141750;ENSG00000147571;ENSG00000159224;ENSG00000161610;ENSG00000162344;ENSG00000162763;ENSG00000163623;ENSG00000166148;ENSG00000170011;ENSG00000171557;ENSG00000171560;ENSG00000171564;ENSG00000182107;ENSG00000196632;ENSG00000197943
GO:0030279	negative regulation of ossification	3	77	0.231621	0.69617	ENSG00000110680;ENSG00000125861;ENSG00000165623
GO:0031016	pancreas development	3	77	0.231621	0.69617	ENSG00000159224;ENSG00000163623;ENSG00000167244
GO:0070371	ERK1 and ERK2 cascade	9	312	0.233869	0.702432	ENSG00000143556;ENSG00000162344;ENSG00000171557;ENSG00000171560;ENSG00000171564;ENSG00000178568;ENSG00000183578;ENSG00000196711;ENSG00000275385
GO:0008277	regulation of G protein-coupled receptor signaling pathway	5	153	0.235916	0.705783	ENSG00000070729;ENSG00000110680;ENSG00000135824;ENSG00000167754;ENSG00000196289
GO:0062013	positive regulation of small molecule metabolic process	5	153	0.235916	0.705783	ENSG00000044012;ENSG00000100078;ENSG00000138039;ENSG00000166148;ENSG00000167244
GO:1904019	epithelial cell apoptotic process	4	115	0.237069	0.705783	ENSG00000171557;ENSG00000171560;ENSG00000171564;ENSG00000197641
GO:1990748	cellular detoxification	4	115	0.237069	0.705783	ENSG00000167210;ENSG00000167419;ENSG00000198099;ENSG00000223609
GO:0019748	secondary metabolic process	3	78	0.237358	0.705783	ENSG00000101440;ENSG00000140505;ENSG00000242366
GO:0032370	positive regulation of lipid transport	3	78	0.237358	0.705783	ENSG00000100078;ENSG00000104918;ENSG00000147571
GO:0007409	axonogenesis	13	479	0.23749	0.705783	ENSG00000004848;ENSG00000066032;ENSG00000107187;ENSG00000125861;ENSG00000138696;ENSG00000143320;ENSG00000145147;ENSG00000145242;ENSG00000153266;ENSG00000163623;ENSG00000169067;ENSG00000173898;ENSG00000178031
GO:0002686	negative regulation of leukocyte migration	2	43	0.237503	0.705783	ENSG00000035720;ENSG00000145147
GO:0006904	vesicle docking involved in exocytosis	2	43	0.237503	0.705783	ENSG00000001626;ENSG00000137766
GO:0010712	regulation of collagen metabolic process	2	43	0.237503	0.705783	ENSG00000125363;ENSG00000163273
GO:0034080	CENP-A containing nucleosome assembly	2	43	0.237503	0.705783	ENSG00000274618;ENSG00000275126
GO:0044058	regulation of digestive system process	2	43	0.237503	0.705783	ENSG00000143921;ENSG00000147571
GO:0061641	CENP-A containing chromatin organization	2	43	0.237503	0.705783	ENSG00000274618;ENSG00000275126
GO:1901653	cellular response to peptide	11	396	0.238311	0.705783	ENSG00000105929;ENSG00000111701;ENSG00000116039;ENSG00000136487;ENSG00000138039;ENSG00000140459;ENSG00000147614;ENSG00000151418;ENSG00000163623;ENSG00000167244;ENSG00000215644
GO:0007599	hemostasis	10	355	0.239167	0.705783	ENSG00000004939;ENSG00000113889;ENSG00000123843;ENSG00000171557;ENSG00000171560;ENSG00000171564;ENSG00000197153;ENSG00000197943;ENSG00000223609;ENSG00000265190
GO:0002831	regulation of response to biotic stimulus	5	154	0.239909	0.705783	ENSG00000096088;ENSG00000113302;ENSG00000142515;ENSG00000167754;ENSG00000204010
GO:0033143	regulation of intracellular steroid hormone receptor signaling pathway	4	116	0.241732	0.705783	ENSG00000142515;ENSG00000197153;ENSG00000274618;ENSG00000275126
GO:0050817	coagulation	10	356	0.241755	0.705783	ENSG00000004939;ENSG00000113889;ENSG00000123843;ENSG00000171557;ENSG00000171560;ENSG00000171564;ENSG00000197153;ENSG00000197943;ENSG00000223609;ENSG00000265190
GO:0051896	regulation of protein kinase B signaling	7	234	0.242822	0.705783	ENSG00000102678;ENSG00000131914;ENSG00000157404;ENSG00000162344;ENSG00000167244;ENSG00000178568;ENSG00000183578
GO:0051049	regulation of transport	43	1784	0.242861	0.705783	ENSG00000001626;ENSG00000035720;ENSG00000075461;ENSG00000099822;ENSG00000100078;ENSG00000103528;ENSG00000104918;ENSG00000105642;ENSG00000110680;ENSG00000110975;ENSG00000113302;ENSG00000123843;ENSG00000130433;ENSG00000131910;ENSG00000141316;ENSG00000141750;ENSG00000143839;ENSG00000143921;ENSG00000145087;ENSG00000145242;ENSG00000147571;ENSG00000148408;ENSG00000155066;ENSG00000159224;ENSG00000161610…
GO:0008306	associative learning	3	79	0.243119	0.705783	ENSG00000147571;ENSG00000157404;ENSG00000186297
GO:0032418	lysosome localization	3	79	0.243119	0.705783	ENSG00000100078;ENSG00000109684;ENSG00000157404
GO:0140029	exocytic process	3	79	0.243119	0.705783	ENSG00000001626;ENSG00000100078;ENSG00000137766
GO:0002224	toll-like receptor signaling pathway	5	155	0.243921	0.705783	ENSG00000084674;ENSG00000158270;ENSG00000171557;ENSG00000171560;ENSG00000171564
GO:0007605	sensory perception of sound	5	155	0.243921	0.705783	ENSG00000105929;ENSG00000116039;ENSG00000157404;ENSG00000167210;ENSG00000186297
GO:0098742	cell-cell adhesion via plasma-membrane adhesion molecules	8	275	0.244513	0.705783	ENSG00000105388;ENSG00000134757;ENSG00000152208;ENSG00000154162;ENSG00000162706;ENSG00000163395;ENSG00000169344;ENSG00000187492
GO:0003009	skeletal muscle contraction	2	44	0.245524	0.705783	ENSG00000129991;ENSG00000141750
GO:0014888	striated muscle adaptation	2	44	0.245524	0.705783	ENSG00000129152;ENSG00000158022
GO:0021983	pituitary gland development	2	44	0.245524	0.705783	ENSG00000069011;ENSG00000107187
GO:0035272	exocrine system development	2	44	0.245524	0.705783	ENSG00000115112;ENSG00000167244
GO:0046596	regulation of viral entry into host cell	2	44	0.245524	0.705783	ENSG00000179046;ENSG00000184012
GO:0050913	sensory perception of bitter taste	2	44	0.245524	0.705783	ENSG00000159763;ENSG00000167419
GO:0070741	response to interleukin-6	2	44	0.245524	0.705783	ENSG00000171557;ENSG00000241186
GO:0089718	amino acid import across plasma membrane	2	44	0.245524	0.705783	ENSG00000105143;ENSG00000152822
GO:1902667	regulation of axon guidance	2	44	0.245524	0.705783	ENSG00000145147;ENSG00000153266
GO:0006661	phosphatidylinositol biosynthetic process	4	117	0.246416	0.705783	ENSG00000109182;ENSG00000139144;ENSG00000185133;ENSG00000197943
GO:0002087	regulation of respiratory gaseous exchange by neurological system process	1	13	0.247074	0.705783	ENSG00000180613
GO:0002551	mast cell chemotaxis	1	13	0.247074	0.705783	ENSG00000157404
GO:0002923	regulation of humoral immune response mediated by circulating immunoglobulin	1	13	0.247074	0.705783	ENSG00000123843
GO:0006068	ethanol catabolic process	1	13	0.247074	0.705783	ENSG00000132746
GO:0006703	estrogen biosynthetic process	1	13	0.247074	0.705783	ENSG00000080511
GO:0010454	negative regulation of cell fate commitment	1	13	0.247074	0.705783	ENSG00000124664
GO:0010623	programmed cell death involved in cell development	1	13	0.247074	0.705783	ENSG00000157404
GO:0010713	negative regulation of collagen metabolic process	1	13	0.247074	0.705783	ENSG00000163273
GO:0016322	neuron remodeling	1	13	0.247074	0.705783	ENSG00000131094
GO:0031274	positive regulation of pseudopodium assembly	1	13	0.247074	0.705783	ENSG00000157404
GO:0032306	regulation of prostaglandin secretion	1	13	0.247074	0.705783	ENSG00000100078
GO:0032372	negative regulation of sterol transport	1	13	0.247074	0.705783	ENSG00000143921
GO:0032375	negative regulation of cholesterol transport	1	13	0.247074	0.705783	ENSG00000143921
GO:0032429	regulation of phospholipase A2 activity	1	13	0.247074	0.705783	ENSG00000265190
GO:0034379	very-low-density lipoprotein particle assembly	1	13	0.247074	0.705783	ENSG00000084674
GO:0035845	photoreceptor cell outer segment organization	1	13	0.247074	0.705783	ENSG00000070729
GO:0036092	phosphatidylinositol-3-phosphate biosynthetic process	1	13	0.247074	0.705783	ENSG00000139144
GO:0042363	fat-soluble vitamin catabolic process	1	13	0.247074	0.705783	ENSG00000166426
GO:0042635	positive regulation of hair cycle	1	13	0.247074	0.705783	ENSG00000109101
GO:0043379	memory T cell differentiation	1	13	0.247074	0.705783	ENSG00000113302
GO:0045835	negative regulation of meiotic nuclear division	1	13	0.247074	0.705783	ENSG00000188425
GO:0046185	aldehyde catabolic process	1	13	0.247074	0.705783	ENSG00000198099
GO:0046479	glycosphingolipid catabolic process	1	13	0.247074	0.705783	ENSG00000204099
GO:0048742	regulation of skeletal muscle fiber development	1	13	0.247074	0.705783	ENSG00000129152
GO:0051152	positive regulation of smooth muscle cell differentiation	1	13	0.247074	0.705783	ENSG00000157404
GO:0051709	regulation of killing of cells of other organism	1	13	0.247074	0.705783	ENSG00000205420
GO:0060100	positive regulation of phagocytosis, engulfment	1	13	0.247074	0.705783	ENSG00000035720
GO:0060352	cell adhesion molecule production	1	13	0.247074	0.705783	ENSG00000158270
GO:0060576	intestinal epithelial cell development	1	13	0.247074	0.705783	ENSG00000124664
GO:0071257	cellular response to electrical stimulus	1	13	0.247074	0.705783	ENSG00000152822
GO:1901387	positive regulation of voltage-gated calcium channel activity	1	13	0.247074	0.705783	ENSG00000141750
GO:1901722	regulation of cell proliferation involved in kidney development	1	13	0.247074	0.705783	ENSG00000131914
GO:1902043	positive regulation of extrinsic apoptotic signaling pathway via death domain receptors	1	13	0.247074	0.705783	ENSG00000138696
GO:1902548	negative regulation of cellular response to vascular endothelial growth factor stimulus	1	13	0.247074	0.705783	ENSG00000113302
GO:1903961	positive regulation of anion transmembrane transport	1	13	0.247074	0.705783	ENSG00000001626
GO:1905155	positive regulation of membrane invagination	1	13	0.247074	0.705783	ENSG00000035720
GO:2001135	regulation of endocytic recycling	1	13	0.247074	0.705783	ENSG00000100078
GO:0010770	positive regulation of cell morphogenesis involved in differentiation	5	156	0.24795	0.707812	ENSG00000143320;ENSG00000145147;ENSG00000171557;ENSG00000171560;ENSG00000171564
GO:0034198	cellular response to amino acid starvation	3	80	0.248903	0.709581	ENSG00000116039;ENSG00000147614;ENSG00000151418
GO:1901616	organic hydroxy compound catabolic process	3	80	0.248903	0.709581	ENSG00000132746;ENSG00000185133;ENSG00000198099
GO:0050673	epithelial cell proliferation	11	401	0.250617	0.713991	ENSG00000102678;ENSG00000109205;ENSG00000110680;ENSG00000113302;ENSG00000135373;ENSG00000137440;ENSG00000157404;ENSG00000163623;ENSG00000167244;ENSG00000170477;ENSG00000206075
GO:0007613	memory	4	118	0.251121	0.71447	ENSG00000101349;ENSG00000153292;ENSG00000155886;ENSG00000159224
GO:0060964	regulation of gene silencing by miRNA	4	118	0.251121	0.71447	ENSG00000131914;ENSG00000197153;ENSG00000274618;ENSG00000275126
GO:0030518	intracellular steroid hormone receptor signaling pathway	5	157	0.251997	0.715529	ENSG00000110484;ENSG00000142515;ENSG00000197153;ENSG00000274618;ENSG00000275126
GO:0030902	hindbrain development	5	157	0.251997	0.715529	ENSG00000041515;ENSG00000066032;ENSG00000152208;ENSG00000173898;ENSG00000180613
GO:2001236	regulation of extrinsic apoptotic signaling pathway	5	157	0.251997	0.715529	ENSG00000101349;ENSG00000138696;ENSG00000171557;ENSG00000171560;ENSG00000171564
GO:0002251	organ or tissue specific immune response	2	45	0.253555	0.715783	ENSG00000169344;ENSG00000183709
GO:0002715	regulation of natural killer cell mediated immunity	2	45	0.253555	0.715783	ENSG00000109684;ENSG00000113302
GO:0010828	positive regulation of glucose transmembrane transport	2	45	0.253555	0.715783	ENSG00000159224;ENSG00000162344
GO:0030850	prostate gland development	2	45	0.253555	0.715783	ENSG00000178597;ENSG00000206075
GO:0032881	regulation of polysaccharide metabolic process	2	45	0.253555	0.715783	ENSG00000167244;ENSG00000215644
GO:0050798	activated T cell proliferation	2	45	0.253555	0.715783	ENSG00000113302;ENSG00000167244
GO:0090278	negative regulation of peptide hormone secretion	2	45	0.253555	0.715783	ENSG00000145087;ENSG00000147571
GO:0001764	neuron migration	5	158	0.25606	0.715783	ENSG00000004848;ENSG00000066032;ENSG00000153266;ENSG00000163623;ENSG00000178568
GO:0019915	lipid storage	3	82	0.26053	0.715783	ENSG00000084674;ENSG00000135454;ENSG00000170419
GO:0032272	negative regulation of protein polymerization	3	82	0.26053	0.715783	ENSG00000145147;ENSG00000173898;ENSG00000185133
GO:0060147	regulation of posttranscriptional gene silencing	4	120	0.260585	0.715783	ENSG00000131914;ENSG00000197153;ENSG00000274618;ENSG00000275126
GO:0060966	regulation of gene silencing by RNA	4	120	0.260585	0.715783	ENSG00000131914;ENSG00000197153;ENSG00000274618;ENSG00000275126
GO:0010863	positive regulation of phospholipase C activity	2	46	0.261592	0.715783	ENSG00000157404;ENSG00000166148
GO:0031055	chromatin remodeling at centromere	2	46	0.261592	0.715783	ENSG00000274618;ENSG00000275126
GO:0046460	neutral lipid biosynthetic process	2	46	0.261592	0.715783	ENSG00000151365;ENSG00000166391
GO:0046463	acylglycerol biosynthetic process	2	46	0.261592	0.715783	ENSG00000151365;ENSG00000166391
GO:0050912	detection of chemical stimulus involved in sensory perception of taste	2	46	0.261592	0.715783	ENSG00000159763;ENSG00000167419
GO:0071364	cellular response to epidermal growth factor stimulus	2	46	0.261592	0.715783	ENSG00000178568;ENSG00000241186
GO:0048638	regulation of developmental growth	9	322	0.261719	0.715783	ENSG00000004848;ENSG00000043591;ENSG00000103528;ENSG00000129152;ENSG00000143320;ENSG00000163273;ENSG00000163623;ENSG00000167244;ENSG00000178568
GO:0002371	dendritic cell cytokine production	1	14	0.263338	0.715783	ENSG00000157404
GO:0002730	regulation of dendritic cell cytokine production	1	14	0.263338	0.715783	ENSG00000157404
GO:0002836	positive regulation of response to tumor cell	1	14	0.263338	0.715783	ENSG00000113302
GO:0002839	positive regulation of immune response to tumor cell	1	14	0.263338	0.715783	ENSG00000113302
GO:0007567	parturition	1	14	0.263338	0.715783	ENSG00000147571
GO:0010752	regulation of cGMP-mediated signaling	1	14	0.263338	0.715783	ENSG00000163273
GO:0021681	cerebellar granular layer development	1	14	0.263338	0.715783	ENSG00000152208
GO:0031115	negative regulation of microtubule polymerization	1	14	0.263338	0.715783	ENSG00000185133
GO:0031272	regulation of pseudopodium assembly	1	14	0.263338	0.715783	ENSG00000157404
GO:0032725	positive regulation of granulocyte macrophage colony-stimulating factor production	1	14	0.263338	0.715783	ENSG00000113302
GO:0033008	positive regulation of mast cell activation involved in immune response	1	14	0.263338	0.715783	ENSG00000100078
GO:0033604	negative regulation of catecholamine secretion	1	14	0.263338	0.715783	ENSG00000147571
GO:0034111	negative regulation of homotypic cell-cell adhesion	1	14	0.263338	0.715783	ENSG00000171557
GO:0034370	triglyceride-rich lipoprotein particle remodeling	1	14	0.263338	0.715783	ENSG00000084674
GO:0034393	positive regulation of smooth muscle cell apoptotic process	1	14	0.263338	0.715783	ENSG00000113302
GO:0035815	positive regulation of renal sodium excretion	1	14	0.263338	0.715783	ENSG00000166148
GO:0038183	bile acid signaling pathway	1	14	0.263338	0.715783	ENSG00000143921
GO:0042659	regulation of cell fate specification	1	14	0.263338	0.715783	ENSG00000104413
GO:0042953	lipoprotein transport	1	14	0.263338	0.715783	ENSG00000084674
GO:0043306	positive regulation of mast cell degranulation	1	14	0.263338	0.715783	ENSG00000100078
GO:0045006	DNA deamination	1	14	0.263338	0.715783	ENSG00000111701
GO:0045059	positive thymic T cell selection	1	14	0.263338	0.715783	ENSG00000109101
GO:0045472	response to ether	1	14	0.263338	0.715783	ENSG00000147571
GO:0045986	negative regulation of smooth muscle contraction	1	14	0.263338	0.715783	ENSG00000110680
GO:0046415	urate metabolic process	1	14	0.263338	0.715783	ENSG00000169344
GO:0046462	monoacylglycerol metabolic process	1	14	0.263338	0.715783	ENSG00000166391
GO:0048021	regulation of melanin biosynthetic process	1	14	0.263338	0.715783	ENSG00000101440
GO:0051547	regulation of keratinocyte migration	1	14	0.263338	0.715783	ENSG00000095203
GO:0051764	actin crosslink formation	1	14	0.263338	0.715783	ENSG00000148935
GO:0055062	phosphate ion homeostasis	1	14	0.263338	0.715783	ENSG00000169344
GO:0060081	membrane hyperpolarization	1	14	0.263338	0.715783	ENSG00000001626
GO:0060397	JAK-STAT cascade involved in growth hormone signaling pathway	1	14	0.263338	0.715783	ENSG00000136487
GO:0060456	positive regulation of digestive system process	1	14	0.263338	0.715783	ENSG00000147571
GO:0060712	spongiotrophoblast layer development	1	14	0.263338	0.715783	ENSG00000167244
GO:0060732	positive regulation of inositol phosphate biosynthetic process	1	14	0.263338	0.715783	ENSG00000138039
GO:0060841	venous blood vessel development	1	14	0.263338	0.715783	ENSG00000183287
GO:0061577	calcium ion transmembrane transport via high voltage-gated calcium channel	1	14	0.263338	0.715783	ENSG00000130433
GO:0070863	positive regulation of protein exit from endoplasmic reticulum	1	14	0.263338	0.715783	ENSG00000182107
GO:0072505	divalent inorganic anion homeostasis	1	14	0.263338	0.715783	ENSG00000169344
GO:0072506	trivalent inorganic anion homeostasis	1	14	0.263338	0.715783	ENSG00000169344
GO:0072540	T-helper 17 cell lineage commitment	1	14	0.263338	0.715783	ENSG00000113302
GO:0090715	immunological memory formation process	1	14	0.263338	0.715783	ENSG00000113302
GO:0097531	mast cell migration	1	14	0.263338	0.715783	ENSG00000157404
GO:0099188	postsynaptic cytoskeleton organization	1	14	0.263338	0.715783	ENSG00000169067
GO:0150078	positive regulation of neuroinflammatory response	1	14	0.263338	0.715783	ENSG00000035720
GO:1900452	regulation of long-term synaptic depression	1	14	0.263338	0.715783	ENSG00000152208
GO:1902916	positive regulation of protein polyubiquitination	1	14	0.263338	0.715783	ENSG00000175093
GO:2001256	regulation of store-operated calcium entry	1	14	0.263338	0.715783	ENSG00000164266
GO:0045597	positive regulation of cell differentiation	25	1008	0.263853	0.716397	ENSG00000066032;ENSG00000084674;ENSG00000100078;ENSG00000103528;ENSG00000109101;ENSG00000110680;ENSG00000113302;ENSG00000124664;ENSG00000129152;ENSG00000131914;ENSG00000138696;ENSG00000143320;ENSG00000145147;ENSG00000153266;ENSG00000157404;ENSG00000163273;ENSG00000163623;ENSG00000165556;ENSG00000170419;ENSG00000171557;ENSG00000171560;ENSG00000171564;ENSG00000180613;ENSG00000185988;ENSG00000196711
GO:0051094	positive regulation of developmental process	34	1403	0.2639	0.716397	ENSG00000004848;ENSG00000066032;ENSG00000084674;ENSG00000100078;ENSG00000103528;ENSG00000104918;ENSG00000109101;ENSG00000110680;ENSG00000113302;ENSG00000124664;ENSG00000125363;ENSG00000129152;ENSG00000131914;ENSG00000137440;ENSG00000138696;ENSG00000143320;ENSG00000145147;ENSG00000152208;ENSG00000153266;ENSG00000157404;ENSG00000163273;ENSG00000163623;ENSG00000165556;ENSG00000167244;ENSG00000170419…
GO:0043266	regulation of potassium ion transport	4	121	0.265343	0.719855	ENSG00000105642;ENSG00000161610;ENSG00000162763;ENSG00000196632
GO:0045652	regulation of megakaryocyte differentiation	3	83	0.266371	0.721724	ENSG00000197153;ENSG00000274618;ENSG00000275126
GO:1990928	response to amino acid starvation	3	83	0.266371	0.721724	ENSG00000116039;ENSG00000147614;ENSG00000151418
GO:0072376	protein activation cascade	6	201	0.267924	0.725471	ENSG00000113889;ENSG00000123843;ENSG00000171557;ENSG00000171560;ENSG00000171564;ENSG00000281179
GO:0035265	organ growth	5	161	0.268342	0.72568	ENSG00000004848;ENSG00000163273;ENSG00000167244;ENSG00000178568;ENSG00000178597
GO:0061041	regulation of wound healing	5	161	0.268342	0.72568	ENSG00000113889;ENSG00000129152;ENSG00000171557;ENSG00000171560;ENSG00000171564
GO:0006775	fat-soluble vitamin metabolic process	2	47	0.269631	0.726401	ENSG00000140459;ENSG00000166426
GO:0031279	regulation of cyclase activity	2	47	0.269631	0.726401	ENSG00000044012;ENSG00000128310
GO:0032309	icosanoid secretion	2	47	0.269631	0.726401	ENSG00000100078;ENSG00000168907
GO:0032964	collagen biosynthetic process	2	47	0.269631	0.726401	ENSG00000125363;ENSG00000163273
GO:0035722	interleukin-12-mediated signaling pathway	2	47	0.269631	0.726401	ENSG00000113302;ENSG00000133742
GO:0070169	positive regulation of biomineral tissue development	2	47	0.269631	0.726401	ENSG00000125363;ENSG00000138696
GO:0051604	protein maturation	11	409	0.27076	0.728984	ENSG00000123843;ENSG00000142515;ENSG00000143839;ENSG00000167748;ENSG00000168785;ENSG00000171557;ENSG00000171560;ENSG00000171564;ENSG00000183287;ENSG00000184012;ENSG00000221867
GO:0006952	defense response	46	1941	0.271163	0.729607	ENSG00000035720;ENSG00000043591;ENSG00000084674;ENSG00000096088;ENSG00000100078;ENSG00000109101;ENSG00000109205;ENSG00000109684;ENSG00000110680;ENSG00000111701;ENSG00000113302;ENSG00000113889;ENSG00000123843;ENSG00000124102;ENSG00000138039;ENSG00000138696;ENSG00000142515;ENSG00000143556;ENSG00000147571;ENSG00000147697;ENSG00000157404;ENSG00000158270;ENSG00000159224;ENSG00000167419;ENSG00000167754…
GO:0006970	response to osmotic stress	3	84	0.272226	0.731083	ENSG00000111701;ENSG00000180251;ENSG00000196632
GO:0009791	post-embryonic development	3	84	0.272226	0.731083	ENSG00000084674;ENSG00000140505;ENSG00000163273
GO:0045445	myoblast differentiation	3	84	0.272226	0.731083	ENSG00000069011;ENSG00000077009;ENSG00000129152
GO:0022008	neurogenesis	40	1675	0.272412	0.73112	ENSG00000004848;ENSG00000035720;ENSG00000041515;ENSG00000055732;ENSG00000066032;ENSG00000070729;ENSG00000077080;ENSG00000100078;ENSG00000103528;ENSG00000104413;ENSG00000107187;ENSG00000113430;ENSG00000125861;ENSG00000131094;ENSG00000131914;ENSG00000136944;ENSG00000138136;ENSG00000138696;ENSG00000139445;ENSG00000143320;ENSG00000145147;ENSG00000145242;ENSG00000152208;ENSG00000153266;ENSG00000153292…
GO:0042752	regulation of circadian rhythm	4	123	0.274906	0.733769	ENSG00000043591;ENSG00000147571;ENSG00000166049;ENSG00000175093
GO:0009566	fertilization	6	203	0.27527	0.733769	ENSG00000084674;ENSG00000104755;ENSG00000141316;ENSG00000164266;ENSG00000169393;ENSG00000171722
GO:0002700	regulation of production of molecular mediator of immune response	5	163	0.276601	0.733769	ENSG00000096088;ENSG00000109684;ENSG00000142515;ENSG00000157404;ENSG00000167754
GO:0010677	negative regulation of cellular carbohydrate metabolic process	2	48	0.277667	0.733769	ENSG00000004939;ENSG00000242515
GO:0046461	neutral lipid catabolic process	2	48	0.277667	0.733769	ENSG00000084674;ENSG00000100341
GO:0046464	acylglycerol catabolic process	2	48	0.277667	0.733769	ENSG00000084674;ENSG00000100341
GO:0048512	circadian behavior	2	48	0.277667	0.733769	ENSG00000043591;ENSG00000147571
GO:0048641	regulation of skeletal muscle tissue development	2	48	0.277667	0.733769	ENSG00000129152;ENSG00000167244
GO:1900274	regulation of phospholipase C activity	2	48	0.277667	0.733769	ENSG00000157404;ENSG00000166148
GO:0051899	membrane depolarization	3	85	0.278096	0.733769	ENSG00000075461;ENSG00000099822;ENSG00000148408
GO:0051223	regulation of protein transport	14	540	0.279071	0.733769	ENSG00000001626;ENSG00000113302;ENSG00000131910;ENSG00000145087;ENSG00000145242;ENSG00000147571;ENSG00000159224;ENSG00000163623;ENSG00000169344;ENSG00000170011;ENSG00000171557;ENSG00000171560;ENSG00000171564;ENSG00000182107
GO:0002921	negative regulation of humoral immune response	1	15	0.279252	0.733769	ENSG00000123843
GO:0003413	chondrocyte differentiation involved in endochondral bone morphogenesis	1	15	0.279252	0.733769	ENSG00000163273
GO:0016584	nucleosome positioning	1	15	0.279252	0.733769	ENSG00000187837
GO:0019377	glycolipid catabolic process	1	15	0.279252	0.733769	ENSG00000204099
GO:0021542	dentate gyrus development	1	15	0.279252	0.733769	ENSG00000153266
GO:0031054	pre-miRNA processing	1	15	0.279252	0.733769	ENSG00000131914
GO:0032700	negative regulation of interleukin-17 production	1	15	0.279252	0.733769	ENSG00000113302
GO:0035635	entry of bacterium into host cell	1	15	0.279252	0.733769	ENSG00000205420
GO:0042976	activation of Janus kinase activity	1	15	0.279252	0.733769	ENSG00000113302
GO:0043385	mycotoxin metabolic process	1	15	0.279252	0.733769	ENSG00000140505
GO:0044872	lipoprotein localization	1	15	0.279252	0.733769	ENSG00000084674
GO:0045820	negative regulation of glycolytic process	1	15	0.279252	0.733769	ENSG00000004939
GO:0046222	aflatoxin metabolic process	1	15	0.279252	0.733769	ENSG00000140505
GO:0048308	organelle inheritance	1	15	0.279252	0.733769	ENSG00000185988
GO:0048313	Golgi inheritance	1	15	0.279252	0.733769	ENSG00000185988
GO:0048484	enteric nervous system development	1	15	0.279252	0.733769	ENSG00000004848
GO:0051238	sequestering of metal ion	1	15	0.279252	0.733769	ENSG00000143556
GO:0051608	histamine transport	1	15	0.279252	0.733769	ENSG00000100078
GO:0060080	inhibitory postsynaptic potential	1	15	0.279252	0.733769	ENSG00000205363
GO:0060099	regulation of phagocytosis, engulfment	1	15	0.279252	0.733769	ENSG00000035720
GO:0090308	regulation of methylation-dependent chromatin silencing	1	15	0.279252	0.733769	ENSG00000111701
GO:1900376	regulation of secondary metabolite biosynthetic process	1	15	0.279252	0.733769	ENSG00000101440
GO:1901376	organic heteropentacyclic compound metabolic process	1	15	0.279252	0.733769	ENSG00000140505
GO:0006633	fatty acid biosynthetic process	5	164	0.280751	0.736797	ENSG00000100078;ENSG00000140505;ENSG00000159224;ENSG00000166148;ENSG00000168907
GO:1902904	negative regulation of supramolecular fiber organization	5	164	0.280751	0.736797	ENSG00000066032;ENSG00000145147;ENSG00000165694;ENSG00000173898;ENSG00000185133
GO:0051241	negative regulation of multicellular organismal process	30	1239	0.28181	0.739124	ENSG00000035720;ENSG00000043591;ENSG00000100078;ENSG00000102678;ENSG00000110680;ENSG00000113302;ENSG00000113889;ENSG00000125861;ENSG00000131914;ENSG00000138136;ENSG00000142515;ENSG00000143921;ENSG00000145147;ENSG00000147571;ENSG00000153266;ENSG00000158022;ENSG00000161610;ENSG00000163273;ENSG00000163623;ENSG00000165623;ENSG00000166148;ENSG00000171557;ENSG00000171560;ENSG00000171564;ENSG00000178568…
GO:0048666	neuron development	28	1151	0.282047	0.73929	ENSG00000004848;ENSG00000041515;ENSG00000066032;ENSG00000070729;ENSG00000077080;ENSG00000100078;ENSG00000103528;ENSG00000107187;ENSG00000125861;ENSG00000131094;ENSG00000138696;ENSG00000143320;ENSG00000145147;ENSG00000145242;ENSG00000152208;ENSG00000153266;ENSG00000153292;ENSG00000163623;ENSG00000165694;ENSG00000169067;ENSG00000173898;ENSG00000178031;ENSG00000185133;ENSG00000185988;ENSG00000186297…
GO:0002437	inflammatory response to antigenic stimulus	7	246	0.28248	0.739969	ENSG00000043591;ENSG00000110680;ENSG00000113302;ENSG00000138039;ENSG00000147571;ENSG00000159224;ENSG00000197943
GO:0007167	enzyme linked receptor protein signaling pathway	26	1064	0.283593	0.742428	ENSG00000035720;ENSG00000102678;ENSG00000104413;ENSG00000105929;ENSG00000109684;ENSG00000113302;ENSG00000116039;ENSG00000116194;ENSG00000125861;ENSG00000136487;ENSG00000137440;ENSG00000138696;ENSG00000145242;ENSG00000147614;ENSG00000147689;ENSG00000151418;ENSG00000152292;ENSG00000157404;ENSG00000162344;ENSG00000163273;ENSG00000165623;ENSG00000167244;ENSG00000168143;ENSG00000178568;ENSG00000183287…
GO:0071277	cellular response to calcium ion	3	86	0.283977	0.742467	ENSG00000103528;ENSG00000110975;ENSG00000197943
GO:0014013	regulation of gliogenesis	4	125	0.284526	0.742467	ENSG00000035720;ENSG00000131914;ENSG00000163623;ENSG00000180613
GO:0007259	JAK-STAT cascade	5	165	0.284912	0.742467	ENSG00000113302;ENSG00000136487;ENSG00000157404;ENSG00000178568;ENSG00000183709
GO:0007338	single fertilization	5	165	0.284912	0.742467	ENSG00000104755;ENSG00000141316;ENSG00000164266;ENSG00000169393;ENSG00000171722
GO:0031497	chromatin assembly	5	165	0.284912	0.742467	ENSG00000187837;ENSG00000197153;ENSG00000274618;ENSG00000275126;ENSG00000276410
GO:0007622	rhythmic behavior	2	49	0.285698	0.742467	ENSG00000043591;ENSG00000147571
GO:0021795	cerebral cortex cell migration	2	49	0.285698	0.742467	ENSG00000004848;ENSG00000145147
GO:0031018	endocrine pancreas development	2	49	0.285698	0.742467	ENSG00000159224;ENSG00000163623
GO:0035315	hair cell differentiation	2	49	0.285698	0.742467	ENSG00000055732;ENSG00000104413
GO:0043090	amino acid import	2	49	0.285698	0.742467	ENSG00000105143;ENSG00000152822
GO:0051339	regulation of lyase activity	2	49	0.285698	0.742467	ENSG00000044012;ENSG00000128310
GO:0071349	cellular response to interleukin-12	2	49	0.285698	0.742467	ENSG00000113302;ENSG00000133742
GO:0060541	respiratory system development	6	206	0.286378	0.74378	ENSG00000102678;ENSG00000107187;ENSG00000124664;ENSG00000140505;ENSG00000178860;ENSG00000183287
GO:0060627	regulation of vesicle-mediated transport	14	544	0.288108	0.743954	ENSG00000001626;ENSG00000035720;ENSG00000100078;ENSG00000103528;ENSG00000110975;ENSG00000123843;ENSG00000141316;ENSG00000145087;ENSG00000155066;ENSG00000168481;ENSG00000171557;ENSG00000171560;ENSG00000171564;ENSG00000197943
GO:0009798	axis specification	3	87	0.289869	0.743954	ENSG00000113430;ENSG00000165556;ENSG00000241186
GO:0021954	central nervous system neuron development	3	87	0.289869	0.743954	ENSG00000004848;ENSG00000145147;ENSG00000153266
GO:0051494	negative regulation of cytoskeleton organization	5	167	0.29327	0.743954	ENSG00000066032;ENSG00000145147;ENSG00000165694;ENSG00000173898;ENSG00000185133
GO:0043330	response to exogenous dsRNA	2	50	0.29372	0.743954	ENSG00000158270;ENSG00000204010
GO:0070671	response to interleukin-12	2	50	0.29372	0.743954	ENSG00000113302;ENSG00000133742
GO:0070849	response to epidermal growth factor	2	50	0.29372	0.743954	ENSG00000178568;ENSG00000241186
GO:0071622	regulation of granulocyte chemotaxis	2	50	0.29372	0.743954	ENSG00000143556;ENSG00000145147
GO:0090102	cochlea development	2	50	0.29372	0.743954	ENSG00000100362;ENSG00000186297
GO:0001675	acrosome assembly	1	16	0.294823	0.743954	ENSG00000100078
GO:0006349	regulation of gene expression by genetic imprinting	1	16	0.294823	0.743954	ENSG00000167244
GO:0007216	G protein-coupled glutamate receptor signaling pathway	1	16	0.294823	0.743954	ENSG00000152822
GO:0007635	chemosensory behavior	1	16	0.294823	0.743954	ENSG00000116039
GO:0009111	vitamin catabolic process	1	16	0.294823	0.743954	ENSG00000166426
GO:0010820	positive regulation of T cell chemotaxis	1	16	0.294823	0.743954	ENSG00000143556
GO:0010832	negative regulation of myotube differentiation	1	16	0.294823	0.743954	ENSG00000105388
GO:0010885	regulation of cholesterol storage	1	16	0.294823	0.743954	ENSG00000084674
GO:0010919	regulation of inositol phosphate biosynthetic process	1	16	0.294823	0.743954	ENSG00000138039
GO:0014048	regulation of glutamate secretion	1	16	0.294823	0.743954	ENSG00000166148
GO:0014061	regulation of norepinephrine secretion	1	16	0.294823	0.743954	ENSG00000147571
GO:0019372	lipoxygenase pathway	1	16	0.294823	0.743954	ENSG00000100078
GO:0021535	cell migration in hindbrain	1	16	0.294823	0.743954	ENSG00000066032
GO:0030002	cellular anion homeostasis	1	16	0.294823	0.743954	ENSG00000169344
GO:0030320	cellular monovalent inorganic anion homeostasis	1	16	0.294823	0.743954	ENSG00000169344
GO:0031269	pseudopodium assembly	1	16	0.294823	0.743954	ENSG00000157404
GO:0032274	gonadotropin secretion	1	16	0.294823	0.743954	ENSG00000147571
GO:0032310	prostaglandin secretion	1	16	0.294823	0.743954	ENSG00000100078
GO:0032604	granulocyte macrophage colony-stimulating factor production	1	16	0.294823	0.743954	ENSG00000113302
GO:0032645	regulation of granulocyte macrophage colony-stimulating factor production	1	16	0.294823	0.743954	ENSG00000113302
GO:0034310	primary alcohol catabolic process	1	16	0.294823	0.743954	ENSG00000132746
GO:0043116	negative regulation of vascular permeability	1	16	0.294823	0.743954	ENSG00000145147
GO:0044065	regulation of respiratory system process	1	16	0.294823	0.743954	ENSG00000180613
GO:0045651	positive regulation of macrophage differentiation	1	16	0.294823	0.743954	ENSG00000110680
GO:0045725	positive regulation of glycogen biosynthetic process	1	16	0.294823	0.743954	ENSG00000167244
GO:0048311	mitochondrion distribution	1	16	0.294823	0.743954	ENSG00000188687
GO:0050910	detection of mechanical stimulus involved in sensory perception of sound	1	16	0.294823	0.743954	ENSG00000157404
GO:0051151	negative regulation of smooth muscle cell differentiation	1	16	0.294823	0.743954	ENSG00000102678
GO:0051450	myoblast proliferation	1	16	0.294823	0.743954	ENSG00000129152
GO:0061684	chaperone-mediated autophagy	1	16	0.294823	0.743954	ENSG00000101210
GO:0070886	positive regulation of calcineurin-NFAT signaling cascade	1	16	0.294823	0.743954	ENSG00000177354
GO:0072044	collecting duct development	1	16	0.294823	0.743954	ENSG00000169344
GO:0090336	positive regulation of brown fat cell differentiation	1	16	0.294823	0.743954	ENSG00000170419
GO:0106058	positive regulation of calcineurin-mediated signaling	1	16	0.294823	0.743954	ENSG00000177354
GO:1900451	positive regulation of glutamate receptor signaling pathway	1	16	0.294823	0.743954	ENSG00000075461
GO:1901741	positive regulation of myoblast fusion	1	16	0.294823	0.743954	ENSG00000129152
GO:1905153	regulation of membrane invagination	1	16	0.294823	0.743954	ENSG00000035720
GO:1905564	positive regulation of vascular endothelial cell proliferation	1	16	0.294823	0.743954	ENSG00000167244
GO:2000651	positive regulation of sodium ion transmembrane transporter activity	1	16	0.294823	0.743954	ENSG00000196632
GO:0043086	negative regulation of catalytic activity	20	809	0.297689	0.750116	ENSG00000004939;ENSG00000101074;ENSG00000101435;ENSG00000113889;ENSG00000119698;ENSG00000124102;ENSG00000128310;ENSG00000129991;ENSG00000145147;ENSG00000145879;ENSG00000164266;ENSG00000168297;ENSG00000175121;ENSG00000175175;ENSG00000197641;ENSG00000206075;ENSG00000221867;ENSG00000242366;ENSG00000242515;ENSG00000265190
GO:0010562	positive regulation of phosphorus metabolic process	28	1161	0.297794	0.750116	ENSG00000035720;ENSG00000044012;ENSG00000101210;ENSG00000101349;ENSG00000102678;ENSG00000109205;ENSG00000110680;ENSG00000113302;ENSG00000134398;ENSG00000136487;ENSG00000138039;ENSG00000143556;ENSG00000145242;ENSG00000147571;ENSG00000152822;ENSG00000155066;ENSG00000157404;ENSG00000162344;ENSG00000167244;ENSG00000171557;ENSG00000171560;ENSG00000171564;ENSG00000178568;ENSG00000183578;ENSG00000196632…
GO:0045937	positive regulation of phosphate metabolic process	28	1161	0.297794	0.750116	ENSG00000035720;ENSG00000044012;ENSG00000101210;ENSG00000101349;ENSG00000102678;ENSG00000109205;ENSG00000110680;ENSG00000113302;ENSG00000134398;ENSG00000136487;ENSG00000138039;ENSG00000143556;ENSG00000145242;ENSG00000147571;ENSG00000152822;ENSG00000155066;ENSG00000157404;ENSG00000162344;ENSG00000167244;ENSG00000171557;ENSG00000171560;ENSG00000171564;ENSG00000178568;ENSG00000183578;ENSG00000196632…
GO:0018108	peptidyl-tyrosine phosphorylation	10	377	0.298213	0.750728	ENSG00000035720;ENSG00000113302;ENSG00000136487;ENSG00000145242;ENSG00000157404;ENSG00000164266;ENSG00000167244;ENSG00000178568;ENSG00000196711;ENSG00000241186
GO:0051093	negative regulation of developmental process	24	985	0.298555	0.751147	ENSG00000035720;ENSG00000043591;ENSG00000077009;ENSG00000102678;ENSG00000105388;ENSG00000110680;ENSG00000113302;ENSG00000124664;ENSG00000131914;ENSG00000138136;ENSG00000142515;ENSG00000145147;ENSG00000149926;ENSG00000153266;ENSG00000163273;ENSG00000163623;ENSG00000165623;ENSG00000167244;ENSG00000178568;ENSG00000185133;ENSG00000204099;ENSG00000204479;ENSG00000274618;ENSG00000275126
GO:0055074	calcium ion homeostasis	12	463	0.299744	0.75335	ENSG00000055732;ENSG00000070729;ENSG00000110680;ENSG00000113889;ENSG00000116039;ENSG00000129991;ENSG00000152822;ENSG00000155886;ENSG00000161610;ENSG00000166148;ENSG00000169344;ENSG00000197943
GO:0042440	pigment metabolic process	3	89	0.301678	0.75335	ENSG00000101440;ENSG00000242366;ENSG00000242515
GO:0045638	negative regulation of myeloid cell differentiation	3	89	0.301678	0.75335	ENSG00000110680;ENSG00000274618;ENSG00000275126
GO:0045682	regulation of epidermis development	3	89	0.301678	0.75335	ENSG00000104413;ENSG00000109101;ENSG00000197641
GO:0060291	long-term synaptic potentiation	3	89	0.301678	0.75335	ENSG00000147571;ENSG00000155886;ENSG00000159224
GO:0007129	synapsis	2	51	0.301729	0.75335	ENSG00000171772;ENSG00000179008
GO:0008206	bile acid metabolic process	2	51	0.301729	0.75335	ENSG00000157404;ENSG00000162344
GO:0009395	phospholipid catabolic process	2	51	0.301729	0.75335	ENSG00000168907;ENSG00000197943
GO:0033344	cholesterol efflux	2	51	0.301729	0.75335	ENSG00000084674;ENSG00000143921
GO:0045058	T cell selection	2	51	0.301729	0.75335	ENSG00000109101;ENSG00000113302
GO:0050873	brown fat cell differentiation	2	51	0.301729	0.75335	ENSG00000043591;ENSG00000170419
GO:0071675	regulation of mononuclear cell migration	2	51	0.301729	0.75335	ENSG00000143556;ENSG00000145147
GO:0071827	plasma lipoprotein particle organization	2	51	0.301729	0.75335	ENSG00000084674;ENSG00000100078
GO:0048871	multicellular organismal homeostasis	13	507	0.302201	0.754087	ENSG00000001626;ENSG00000043591;ENSG00000070729;ENSG00000110680;ENSG00000111319;ENSG00000112077;ENSG00000116039;ENSG00000159763;ENSG00000160182;ENSG00000161610;ENSG00000166828;ENSG00000169344;ENSG00000186832
GO:0097696	STAT cascade	5	170	0.305884	0.754812	ENSG00000113302;ENSG00000136487;ENSG00000157404;ENSG00000178568;ENSG00000183709
GO:0018212	peptidyl-tyrosine modification	10	380	0.306558	0.754812	ENSG00000035720;ENSG00000113302;ENSG00000136487;ENSG00000145242;ENSG00000157404;ENSG00000164266;ENSG00000167244;ENSG00000178568;ENSG00000196711;ENSG00000241186
GO:0042475	odontogenesis of dentin-containing tooth	3	90	0.307592	0.754812	ENSG00000109205;ENSG00000125363;ENSG00000167754
GO:0097581	lamellipodium organization	3	90	0.307592	0.754812	ENSG00000145147;ENSG00000157404;ENSG00000165694
GO:0042476	odontogenesis	4	130	0.308775	0.754812	ENSG00000086159;ENSG00000109205;ENSG00000125363;ENSG00000167754
GO:0001912	positive regulation of leukocyte mediated cytotoxicity	2	52	0.309722	0.754812	ENSG00000035720;ENSG00000113302
GO:0010883	regulation of lipid storage	2	52	0.309722	0.754812	ENSG00000084674;ENSG00000170419
GO:0021695	cerebellar cortex development	2	52	0.309722	0.754812	ENSG00000152208;ENSG00000173898
GO:0045661	regulation of myoblast differentiation	2	52	0.309722	0.754812	ENSG00000077009;ENSG00000129152
GO:0051445	regulation of meiotic cell cycle	2	52	0.309722	0.754812	ENSG00000163273;ENSG00000188425
GO:1902930	regulation of alcohol biosynthetic process	2	52	0.309722	0.754812	ENSG00000084674;ENSG00000138039
GO:0001946	lymphangiogenesis	1	17	0.310059	0.754812	ENSG00000183287
GO:0003084	positive regulation of systemic arterial blood pressure	1	17	0.310059	0.754812	ENSG00000166148
GO:0003184	pulmonary valve morphogenesis	1	17	0.310059	0.754812	ENSG00000145147
GO:0007351	tripartite regional subdivision	1	17	0.310059	0.754812	ENSG00000241186
GO:0008595	anterior/posterior axis specification, embryo	1	17	0.310059	0.754812	ENSG00000241186
GO:0010819	regulation of T cell chemotaxis	1	17	0.310059	0.754812	ENSG00000143556
GO:0014874	response to stimulus involved in regulation of muscle adaptation	1	17	0.310059	0.754812	ENSG00000158022
GO:0030812	negative regulation of nucleotide catabolic process	1	17	0.310059	0.754812	ENSG00000004939
GO:0031268	pseudopodium organization	1	17	0.310059	0.754812	ENSG00000157404
GO:0032693	negative regulation of interleukin-10 production	1	17	0.310059	0.754812	ENSG00000113302
GO:0035855	megakaryocyte development	1	17	0.310059	0.754812	ENSG00000157404
GO:0042693	muscle cell fate commitment	1	17	0.310059	0.754812	ENSG00000129152
GO:0042753	positive regulation of circadian rhythm	1	17	0.310059	0.754812	ENSG00000147571
GO:0045779	negative regulation of bone resorption	1	17	0.310059	0.754812	ENSG00000110680
GO:0046068	cGMP metabolic process	1	17	0.310059	0.754812	ENSG00000163273
GO:0046855	inositol phosphate dephosphorylation	1	17	0.310059	0.754812	ENSG00000185133
GO:0048243	norepinephrine secretion	1	17	0.310059	0.754812	ENSG00000147571
GO:0050665	hydrogen peroxide biosynthetic process	1	17	0.310059	0.754812	ENSG00000140505
GO:0050965	detection of temperature stimulus involved in sensory perception of pain	1	17	0.310059	0.754812	ENSG00000110680
GO:0051198	negative regulation of coenzyme metabolic process	1	17	0.310059	0.754812	ENSG00000004939
GO:0060046	regulation of acrosome reaction	1	17	0.310059	0.754812	ENSG00000164266
GO:0060192	negative regulation of lipase activity	1	17	0.310059	0.754812	ENSG00000265190
GO:0060644	mammary gland epithelial cell differentiation	1	17	0.310059	0.754812	ENSG00000178568
GO:0070166	enamel mineralization	1	17	0.310059	0.754812	ENSG00000125363
GO:0071371	cellular response to gonadotropin stimulus	1	17	0.310059	0.754812	ENSG00000138039
GO:0090494	dopamine uptake	1	17	0.310059	0.754812	ENSG00000103546
GO:0090713	immunological memory process	1	17	0.310059	0.754812	ENSG00000113302
GO:1900221	regulation of amyloid-beta clearance	1	17	0.310059	0.754812	ENSG00000100078
GO:1903818	positive regulation of voltage-gated potassium channel activity	1	17	0.310059	0.754812	ENSG00000162763
GO:1903975	regulation of glial cell migration	1	17	0.310059	0.754812	ENSG00000035720
GO:1904754	positive regulation of vascular associated smooth muscle cell migration	1	17	0.310059	0.754812	ENSG00000102678
GO:0050806	positive regulation of synaptic transmission	5	171	0.310107	0.754812	ENSG00000075461;ENSG00000104918;ENSG00000147571;ENSG00000155886;ENSG00000159224
GO:0006810	transport	115	5108	0.312262	0.759624	ENSG00000001626;ENSG00000004939;ENSG00000007216;ENSG00000035720;ENSG00000055732;ENSG00000070729;ENSG00000072041;ENSG00000073150;ENSG00000075461;ENSG00000084674;ENSG00000086159;ENSG00000099822;ENSG00000100078;ENSG00000101440;ENSG00000103528;ENSG00000103546;ENSG00000104112;ENSG00000104918;ENSG00000105143;ENSG00000105642;ENSG00000105929;ENSG00000109684;ENSG00000110680;ENSG00000110975;ENSG00000111319…
GO:0033993	response to lipid	23	949	0.312719	0.7603	ENSG00000001626;ENSG00000035720;ENSG00000084674;ENSG00000110484;ENSG00000113302;ENSG00000129152;ENSG00000140505;ENSG00000142515;ENSG00000143556;ENSG00000143839;ENSG00000145147;ENSG00000147571;ENSG00000158022;ENSG00000159224;ENSG00000166148;ENSG00000166828;ENSG00000169344;ENSG00000179046;ENSG00000188910;ENSG00000197153;ENSG00000197943;ENSG00000274618;ENSG00000275126
GO:0051149	positive regulation of muscle cell differentiation	3	91	0.31351	0.761791	ENSG00000066032;ENSG00000129152;ENSG00000157404
GO:0090066	regulation of anatomical structure size	13	513	0.316696	0.768894	ENSG00000043591;ENSG00000066032;ENSG00000110680;ENSG00000113889;ENSG00000143320;ENSG00000145147;ENSG00000163623;ENSG00000166148;ENSG00000171557;ENSG00000171560;ENSG00000171564;ENSG00000173898;ENSG00000196632
GO:0032101	regulation of response to external stimulus	25	1040	0.317227	0.768894	ENSG00000035720;ENSG00000043591;ENSG00000066032;ENSG00000070729;ENSG00000096088;ENSG00000100078;ENSG00000110680;ENSG00000113302;ENSG00000113889;ENSG00000123843;ENSG00000129152;ENSG00000138039;ENSG00000142515;ENSG00000143556;ENSG00000145147;ENSG00000147571;ENSG00000152208;ENSG00000153266;ENSG00000159224;ENSG00000167754;ENSG00000171557;ENSG00000171560;ENSG00000171564;ENSG00000197943;ENSG00000204010
GO:0006336	DNA replication-independent nucleosome assembly	2	53	0.317697	0.768894	ENSG00000274618;ENSG00000275126
GO:0009948	anterior/posterior axis specification	2	53	0.317697	0.768894	ENSG00000165556;ENSG00000241186
GO:0043949	regulation of cAMP-mediated signaling	2	53	0.317697	0.768894	ENSG00000147571;ENSG00000159224
GO:0045912	negative regulation of carbohydrate metabolic process	2	53	0.317697	0.768894	ENSG00000004939;ENSG00000242515
GO:1902743	regulation of lamellipodium organization	2	53	0.317697	0.768894	ENSG00000145147;ENSG00000165694
GO:0098754	detoxification	4	132	0.318535	0.769782	ENSG00000167210;ENSG00000167419;ENSG00000198099;ENSG00000223609
GO:0071417	cellular response to organonitrogen compound	15	601	0.319098	0.769782	ENSG00000001626;ENSG00000099822;ENSG00000105929;ENSG00000111701;ENSG00000116039;ENSG00000136487;ENSG00000138039;ENSG00000140459;ENSG00000145147;ENSG00000147571;ENSG00000147614;ENSG00000151418;ENSG00000163623;ENSG00000167244;ENSG00000215644
GO:0050906	detection of stimulus involved in sensory perception	13	514	0.319129	0.769782	ENSG00000070729;ENSG00000110680;ENSG00000157404;ENSG00000159763;ENSG00000159961;ENSG00000167419;ENSG00000171496;ENSG00000171505;ENSG00000180016;ENSG00000181609;ENSG00000181616;ENSG00000183269;ENSG00000197674
GO:0045132	meiotic chromosome segregation	3	92	0.319431	0.769782	ENSG00000165181;ENSG00000171772;ENSG00000179008
GO:0002920	regulation of humoral immune response	4	133	0.323425	0.769782	ENSG00000096088;ENSG00000123843;ENSG00000142515;ENSG00000167754
GO:0035270	endocrine system development	4	133	0.323425	0.769782	ENSG00000069011;ENSG00000107187;ENSG00000159224;ENSG00000163623
GO:0000712	resolution of meiotic recombination intermediates	1	18	0.324966	0.769782	ENSG00000165181
GO:0001829	trophectodermal cell differentiation	1	18	0.324966	0.769782	ENSG00000165556
GO:0001991	regulation of systemic arterial blood pressure by circulatory renin-angiotensin	1	18	0.324966	0.769782	ENSG00000143839
GO:0002031	G protein-coupled receptor internalization	1	18	0.324966	0.769782	ENSG00000110680
GO:0002295	T-helper cell lineage commitment	1	18	0.324966	0.769782	ENSG00000113302
GO:0003417	growth plate cartilage development	1	18	0.324966	0.769782	ENSG00000163273
GO:0006750	glutathione biosynthetic process	1	18	0.324966	0.769782	ENSG00000167741
GO:0007597	blood coagulation, intrinsic pathway	1	18	0.324966	0.769782	ENSG00000113889
GO:0010523	negative regulation of calcium ion transport into cytosol	1	18	0.324966	0.769782	ENSG00000110680
GO:0010766	negative regulation of sodium ion transport	1	18	0.324966	0.769782	ENSG00000196632
GO:0010878	cholesterol storage	1	18	0.324966	0.769782	ENSG00000084674
GO:0021692	cerebellar Purkinje cell layer morphogenesis	1	18	0.324966	0.769782	ENSG00000173898
GO:0030299	intestinal cholesterol absorption	1	18	0.324966	0.769782	ENSG00000143921
GO:0031649	heat generation	1	18	0.324966	0.769782	ENSG00000043591
GO:0032305	positive regulation of icosanoid secretion	1	18	0.324966	0.769782	ENSG00000100078
GO:0034375	high-density lipoprotein particle remodeling	1	18	0.324966	0.769782	ENSG00000100078
GO:0035729	cellular response to hepatocyte growth factor stimulus	1	18	0.324966	0.769782	ENSG00000241186
GO:0036149	phosphatidylinositol acyl-chain remodeling	1	18	0.324966	0.769782	ENSG00000168907
GO:0038092	nodal signaling pathway	1	18	0.324966	0.769782	ENSG00000241186
GO:0043455	regulation of secondary metabolic process	1	18	0.324966	0.769782	ENSG00000101440
GO:0060457	negative regulation of digestive system process	1	18	0.324966	0.769782	ENSG00000143921
GO:0070269	pyroptosis	1	18	0.324966	0.769782	ENSG00000147697
GO:0070875	positive regulation of glycogen metabolic process	1	18	0.324966	0.769782	ENSG00000167244
GO:0080182	histone H3-K4 trimethylation	1	18	0.324966	0.769782	ENSG00000187837
GO:0090493	catecholamine uptake	1	18	0.324966	0.769782	ENSG00000103546
GO:0098962	regulation of postsynaptic neurotransmitter receptor activity	1	18	0.324966	0.769782	ENSG00000075461
GO:1903978	regulation of microglial cell activation	1	18	0.324966	0.769782	ENSG00000035720
GO:2000258	negative regulation of protein activation cascade	1	18	0.324966	0.769782	ENSG00000123843
GO:2000319	regulation of T-helper 17 cell differentiation	1	18	0.324966	0.769782	ENSG00000113302
GO:2000811	negative regulation of anoikis	1	18	0.324966	0.769782	ENSG00000105388
GO:2001170	negative regulation of ATP biosynthetic process	1	18	0.324966	0.769782	ENSG00000004939
GO:0046620	regulation of organ growth	3	93	0.325353	0.769782	ENSG00000004848;ENSG00000167244;ENSG00000178568
GO:0034724	DNA replication-independent nucleosome organization	2	54	0.325649	0.769782	ENSG00000274618;ENSG00000275126
GO:0045744	negative regulation of G protein-coupled receptor signaling pathway	2	54	0.325649	0.769782	ENSG00000110680;ENSG00000196289
GO:0071320	cellular response to cAMP	2	54	0.325649	0.769782	ENSG00000001626;ENSG00000099822
GO:0072348	sulfur compound transport	2	54	0.325649	0.769782	ENSG00000147606;ENSG00000174502
GO:0010975	regulation of neuron projection development	13	517	0.326456	0.771011	ENSG00000066032;ENSG00000100078;ENSG00000103528;ENSG00000143320;ENSG00000145147;ENSG00000152208;ENSG00000153266;ENSG00000163623;ENSG00000165694;ENSG00000185133;ENSG00000185988;ENSG00000196711;ENSG00000204099
GO:0042327	positive regulation of phosphorylation	26	1090	0.326854	0.771011	ENSG00000035720;ENSG00000101210;ENSG00000101349;ENSG00000102678;ENSG00000109205;ENSG00000110680;ENSG00000113302;ENSG00000134398;ENSG00000136487;ENSG00000143556;ENSG00000145242;ENSG00000147571;ENSG00000152822;ENSG00000155066;ENSG00000157404;ENSG00000162344;ENSG00000167244;ENSG00000171557;ENSG00000171560;ENSG00000171564;ENSG00000178568;ENSG00000183578;ENSG00000196632;ENSG00000196711;ENSG00000241186…
GO:0043491	protein kinase B signaling	7	259	0.327052	0.771011	ENSG00000102678;ENSG00000131914;ENSG00000157404;ENSG00000162344;ENSG00000167244;ENSG00000178568;ENSG00000183578
GO:0048736	appendage development	5	175	0.327074	0.771011	ENSG00000069011;ENSG00000109101;ENSG00000138696;ENSG00000143320;ENSG00000198732
GO:0060173	limb development	5	175	0.327074	0.771011	ENSG00000069011;ENSG00000109101;ENSG00000138696;ENSG00000143320;ENSG00000198732
GO:0001708	cell fate specification	3	94	0.331275	0.779754	ENSG00000104413;ENSG00000107187;ENSG00000180613
GO:0045833	negative regulation of lipid metabolic process	3	94	0.331275	0.779754	ENSG00000162344;ENSG00000242366;ENSG00000242515
GO:0050954	sensory perception of mechanical stimulus	5	176	0.331331	0.779754	ENSG00000105929;ENSG00000116039;ENSG00000157404;ENSG00000167210;ENSG00000186297
GO:0006323	DNA packaging	6	218	0.331645	0.780061	ENSG00000134398;ENSG00000187837;ENSG00000197153;ENSG00000274618;ENSG00000275126;ENSG00000276410
GO:0051588	regulation of neurotransmitter transport	4	135	0.333218	0.781588	ENSG00000100078;ENSG00000145087;ENSG00000147571;ENSG00000161610
GO:0002067	glandular epithelial cell differentiation	2	55	0.333578	0.781588	ENSG00000124664;ENSG00000163623
GO:0016233	telomere capping	2	55	0.333578	0.781588	ENSG00000274618;ENSG00000275126
GO:0060042	retina morphogenesis in camera-type eye	2	55	0.333578	0.781588	ENSG00000139445;ENSG00000163395
GO:0060350	endochondral bone morphogenesis	2	55	0.333578	0.781588	ENSG00000138696;ENSG00000163273
GO:0071825	protein-lipid complex subunit organization	2	55	0.333578	0.781588	ENSG00000084674;ENSG00000100078
GO:1903307	positive regulation of regulated secretory pathway	2	55	0.333578	0.781588	ENSG00000100078;ENSG00000110975
GO:0061564	axon development	13	521	0.336286	0.781833	ENSG00000004848;ENSG00000066032;ENSG00000107187;ENSG00000125861;ENSG00000138696;ENSG00000143320;ENSG00000145147;ENSG00000145242;ENSG00000153266;ENSG00000163623;ENSG00000169067;ENSG00000173898;ENSG00000178031
GO:0021537	telencephalon development	7	262	0.337505	0.781833	ENSG00000004848;ENSG00000145147;ENSG00000145242;ENSG00000153266;ENSG00000166148;ENSG00000178568;ENSG00000180613
GO:0002705	positive regulation of leukocyte mediated immunity	4	136	0.338121	0.781833	ENSG00000100078;ENSG00000109684;ENSG00000113302;ENSG00000157404
GO:0006639	acylglycerol metabolic process	4	136	0.338121	0.781833	ENSG00000084674;ENSG00000100341;ENSG00000151365;ENSG00000166391
GO:0031668	cellular response to extracellular stimulus	8	305	0.338274	0.781833	ENSG00000116039;ENSG00000129152;ENSG00000147614;ENSG00000151418;ENSG00000166148;ENSG00000185290;ENSG00000196289;ENSG00000215644
GO:0006575	cellular modified amino acid metabolic process	6	220	0.339287	0.781833	ENSG00000100078;ENSG00000131730;ENSG00000167741;ENSG00000168907;ENSG00000223572;ENSG00000237289
GO:0002834	regulation of response to tumor cell	1	19	0.339553	0.781833	ENSG00000113302
GO:0002837	regulation of immune response to tumor cell	1	19	0.339553	0.781833	ENSG00000113302
GO:0006144	purine nucleobase metabolic process	1	19	0.339553	0.781833	ENSG00000118271
GO:0006704	glucocorticoid biosynthetic process	1	19	0.339553	0.781833	ENSG00000140459
GO:0006837	serotonin transport	1	19	0.339553	0.781833	ENSG00000147571
GO:0007213	G protein-coupled acetylcholine receptor signaling pathway	1	19	0.339553	0.781833	ENSG00000135824
GO:0008340	determination of adult lifespan	1	19	0.339553	0.781833	ENSG00000115112
GO:0010544	negative regulation of platelet activation	1	19	0.339553	0.781833	ENSG00000171557
GO:0010866	regulation of triglyceride biosynthetic process	1	19	0.339553	0.781833	ENSG00000151365
GO:0015732	prostaglandin transport	1	19	0.339553	0.781833	ENSG00000100078
GO:0016082	synaptic vesicle priming	1	19	0.339553	0.781833	ENSG00000137766
GO:0030728	ovulation	1	19	0.339553	0.781833	ENSG00000148935
GO:0044320	cellular response to leptin stimulus	1	19	0.339553	0.781833	ENSG00000171564
GO:0046838	phosphorylated carbohydrate dephosphorylation	1	19	0.339553	0.781833	ENSG00000185133
GO:0046851	negative regulation of bone remodeling	1	19	0.339553	0.781833	ENSG00000110680
GO:0048670	regulation of collateral sprouting	1	19	0.339553	0.781833	ENSG00000143320
GO:0070734	histone H3-K27 methylation	1	19	0.339553	0.781833	ENSG00000187837
GO:0070989	oxidative demethylation	1	19	0.339553	0.781833	ENSG00000140505
GO:0071545	inositol phosphate catabolic process	1	19	0.339553	0.781833	ENSG00000185133
GO:0097067	cellular response to thyroid hormone stimulus	1	19	0.339553	0.781833	ENSG00000157404
GO:0097094	craniofacial suture morphogenesis	1	19	0.339553	0.781833	ENSG00000164946
GO:0099558	maintenance of synapse structure	1	19	0.339553	0.781833	ENSG00000131094
GO:1900153	positive regulation of nuclear-transcribed mRNA catabolic process, deadenylation-dependent decay	1	19	0.339553	0.781833	ENSG00000188425
GO:1901739	regulation of myoblast fusion	1	19	0.339553	0.781833	ENSG00000129152
GO:1905939	regulation of gonad development	1	19	0.339553	0.781833	ENSG00000104918
GO:2000251	positive regulation of actin cytoskeleton reorganization	1	19	0.339553	0.781833	ENSG00000035720
GO:0043401	steroid hormone mediated signaling pathway	5	178	0.339862	0.782123	ENSG00000110484;ENSG00000142515;ENSG00000197153;ENSG00000274618;ENSG00000275126
GO:0030900	forebrain development	10	392	0.34046	0.782464	ENSG00000004848;ENSG00000069011;ENSG00000107187;ENSG00000145147;ENSG00000145242;ENSG00000147571;ENSG00000153266;ENSG00000166148;ENSG00000178568;ENSG00000180613
GO:0070838	divalent metal ion transport	12	479	0.340471	0.782464	ENSG00000055732;ENSG00000075461;ENSG00000110680;ENSG00000130433;ENSG00000141750;ENSG00000147571;ENSG00000148408;ENSG00000155886;ENSG00000161610;ENSG00000164266;ENSG00000196632;ENSG00000197943
GO:0034508	centromere complex assembly	2	56	0.341479	0.782464	ENSG00000274618;ENSG00000275126
GO:0043331	response to dsRNA	2	56	0.341479	0.782464	ENSG00000158270;ENSG00000204010
GO:0050879	multicellular organismal movement	2	56	0.341479	0.782464	ENSG00000129991;ENSG00000141750
GO:0050881	musculoskeletal movement	2	56	0.341479	0.782464	ENSG00000129991;ENSG00000141750
GO:0071715	icosanoid transport	2	56	0.341479	0.782464	ENSG00000100078;ENSG00000168907
GO:1901571	fatty acid derivative transport	2	56	0.341479	0.782464	ENSG00000100078;ENSG00000168907
GO:0006638	neutral lipid metabolic process	4	137	0.343026	0.784522	ENSG00000084674;ENSG00000100341;ENSG00000151365;ENSG00000166391
GO:0019751	polyol metabolic process	4	137	0.343026	0.784522	ENSG00000138039;ENSG00000166391;ENSG00000185133;ENSG00000197943
GO:0050764	regulation of phagocytosis	3	96	0.343113	0.784522	ENSG00000035720;ENSG00000123843;ENSG00000141316
GO:0051591	response to cAMP	3	96	0.343113	0.784522	ENSG00000001626;ENSG00000099822;ENSG00000143839
GO:0015718	monocarboxylic acid transport	5	179	0.344134	0.786012	ENSG00000100078;ENSG00000118596;ENSG00000131910;ENSG00000151365;ENSG00000168907
GO:0030324	lung development	5	179	0.344134	0.786012	ENSG00000102678;ENSG00000107187;ENSG00000124664;ENSG00000140505;ENSG00000183287
GO:0050767	regulation of neurogenesis	20	834	0.346111	0.788702	ENSG00000035720;ENSG00000066032;ENSG00000100078;ENSG00000103528;ENSG00000104413;ENSG00000131914;ENSG00000138136;ENSG00000143320;ENSG00000145147;ENSG00000152208;ENSG00000153266;ENSG00000157404;ENSG00000163623;ENSG00000165694;ENSG00000178568;ENSG00000180613;ENSG00000185133;ENSG00000185988;ENSG00000196711;ENSG00000204099
GO:0051480	regulation of cytosolic calcium ion concentration	9	351	0.347315	0.788702	ENSG00000055732;ENSG00000070729;ENSG00000110680;ENSG00000113889;ENSG00000152822;ENSG00000155886;ENSG00000161610;ENSG00000166148;ENSG00000197943
GO:0071333	cellular response to glucose stimulus	4	138	0.347933	0.788702	ENSG00000001626;ENSG00000131914;ENSG00000145242;ENSG00000147571
GO:0031175	neuron projection development	24	1013	0.34797	0.788702	ENSG00000004848;ENSG00000041515;ENSG00000066032;ENSG00000077080;ENSG00000100078;ENSG00000103528;ENSG00000107187;ENSG00000125861;ENSG00000138696;ENSG00000143320;ENSG00000145147;ENSG00000145242;ENSG00000152208;ENSG00000153266;ENSG00000153292;ENSG00000163623;ENSG00000165694;ENSG00000169067;ENSG00000173898;ENSG00000178031;ENSG00000185133;ENSG00000185988;ENSG00000196711;ENSG00000204099
GO:0060349	bone morphogenesis	3	97	0.349026	0.788702	ENSG00000138696;ENSG00000163273;ENSG00000164946
GO:1901655	cellular response to ketone	3	97	0.349026	0.788702	ENSG00000001626;ENSG00000147571;ENSG00000166828
GO:1903725	regulation of phospholipid metabolic process	3	97	0.349026	0.788702	ENSG00000157404;ENSG00000178568;ENSG00000183578
GO:0010043	response to zinc ion	2	57	0.34935	0.788702	ENSG00000111701;ENSG00000186847
GO:0042220	response to cocaine	2	57	0.34935	0.788702	ENSG00000075461;ENSG00000147571
GO:0043030	regulation of macrophage activation	2	57	0.34935	0.788702	ENSG00000035720;ENSG00000141316
GO:0071385	cellular response to glucocorticoid stimulus	2	57	0.34935	0.788702	ENSG00000129152;ENSG00000147571
GO:0097035	regulation of membrane lipid distribution	2	57	0.34935	0.788702	ENSG00000004939;ENSG00000182107
GO:2000242	negative regulation of reproductive process	2	57	0.34935	0.788702	ENSG00000163273;ENSG00000188425
GO:0072511	divalent inorganic cation transport	12	483	0.350828	0.788702	ENSG00000055732;ENSG00000075461;ENSG00000110680;ENSG00000130433;ENSG00000141750;ENSG00000147571;ENSG00000148408;ENSG00000155886;ENSG00000161610;ENSG00000164266;ENSG00000196632;ENSG00000197943
GO:0001934	positive regulation of protein phosphorylation	24	1015	0.351579	0.788702	ENSG00000035720;ENSG00000101349;ENSG00000102678;ENSG00000109205;ENSG00000110680;ENSG00000113302;ENSG00000134398;ENSG00000136487;ENSG00000143556;ENSG00000147571;ENSG00000152822;ENSG00000155066;ENSG00000157404;ENSG00000162344;ENSG00000167244;ENSG00000171557;ENSG00000171560;ENSG00000171564;ENSG00000178568;ENSG00000183578;ENSG00000196632;ENSG00000196711;ENSG00000241186;ENSG00000275385
GO:0055065	metal ion homeostasis	16	660	0.352896	0.788702	ENSG00000055732;ENSG00000070729;ENSG00000110680;ENSG00000111319;ENSG00000112077;ENSG00000113889;ENSG00000116039;ENSG00000129991;ENSG00000152822;ENSG00000155886;ENSG00000161610;ENSG00000166148;ENSG00000166828;ENSG00000169344;ENSG00000180251;ENSG00000197943
GO:0002115	store-operated calcium entry	1	20	0.353824	0.788702	ENSG00000164266
GO:0007194	negative regulation of adenylate cyclase activity	1	20	0.353824	0.788702	ENSG00000128310
GO:0007625	grooming behavior	1	20	0.353824	0.788702	ENSG00000166148
GO:0016075	rRNA catabolic process	1	20	0.353824	0.788702	ENSG00000134398
GO:0016553	base conversion or substitution editing	1	20	0.353824	0.788702	ENSG00000111701
GO:0019184	nonribosomal peptide biosynthetic process	1	20	0.353824	0.788702	ENSG00000167741
GO:0019370	leukotriene biosynthetic process	1	20	0.353824	0.788702	ENSG00000167741
GO:0019373	epoxygenase P450 pathway	1	20	0.353824	0.788702	ENSG00000140505
GO:0032332	positive regulation of chondrocyte differentiation	1	20	0.353824	0.788702	ENSG00000138696
GO:0033005	positive regulation of mast cell activation	1	20	0.353824	0.788702	ENSG00000100078
GO:0034138	toll-like receptor 3 signaling pathway	1	20	0.353824	0.788702	ENSG00000158270
GO:0035728	response to hepatocyte growth factor	1	20	0.353824	0.788702	ENSG00000241186
GO:0043586	tongue development	1	20	0.353824	0.788702	ENSG00000157404
GO:0045540	regulation of cholesterol biosynthetic process	1	20	0.353824	0.788702	ENSG00000084674
GO:0046133	pyrimidine ribonucleoside catabolic process	1	20	0.353824	0.788702	ENSG00000111701
GO:0046514	ceramide catabolic process	1	20	0.353824	0.788702	ENSG00000204099
GO:0050961	detection of temperature stimulus involved in sensory perception	1	20	0.353824	0.788702	ENSG00000110680
GO:0051797	regulation of hair follicle development	1	20	0.353824	0.788702	ENSG00000109101
GO:0051957	positive regulation of amino acid transport	1	20	0.353824	0.788702	ENSG00000166148
GO:0060749	mammary gland alveolus development	1	20	0.353824	0.788702	ENSG00000178568
GO:0061081	positive regulation of myeloid leukocyte cytokine production involved in immune response	1	20	0.353824	0.788702	ENSG00000157404
GO:0061377	mammary gland lobule development	1	20	0.353824	0.788702	ENSG00000178568
GO:0070233	negative regulation of T cell apoptotic process	1	20	0.353824	0.788702	ENSG00000159763
GO:0072111	cell proliferation involved in kidney development	1	20	0.353824	0.788702	ENSG00000131914
GO:0072234	metanephric nephron tubule development	1	20	0.353824	0.788702	ENSG00000169344
GO:0090026	positive regulation of monocyte chemotaxis	1	20	0.353824	0.788702	ENSG00000143556
GO:0098856	intestinal lipid absorption	1	20	0.353824	0.788702	ENSG00000143921
GO:0106118	regulation of sterol biosynthetic process	1	20	0.353824	0.788702	ENSG00000084674
GO:1902236	negative regulation of endoplasmic reticulum stress-induced intrinsic apoptotic signaling pathway	1	20	0.353824	0.788702	ENSG00000221867
GO:1902644	tertiary alcohol metabolic process	1	20	0.353824	0.788702	ENSG00000140459
GO:0090087	regulation of peptide transport	14	573	0.355975	0.792062	ENSG00000001626;ENSG00000113302;ENSG00000131910;ENSG00000145087;ENSG00000145242;ENSG00000147571;ENSG00000159224;ENSG00000163623;ENSG00000169344;ENSG00000170011;ENSG00000171557;ENSG00000171560;ENSG00000171564;ENSG00000182107
GO:0006694	steroid biosynthetic process	5	182	0.356969	0.792062	ENSG00000001626;ENSG00000080511;ENSG00000084674;ENSG00000140459;ENSG00000162344
GO:2001257	regulation of cation channel activity	5	182	0.356969	0.792062	ENSG00000075461;ENSG00000141750;ENSG00000147571;ENSG00000162763;ENSG00000197943
GO:0006695	cholesterol biosynthetic process	2	58	0.35719	0.792062	ENSG00000001626;ENSG00000084674
GO:0007131	reciprocal meiotic recombination	2	58	0.35719	0.792062	ENSG00000165181;ENSG00000179008
GO:0010676	positive regulation of cellular carbohydrate metabolic process	2	58	0.35719	0.792062	ENSG00000138039;ENSG00000167244
GO:0010830	regulation of myotube differentiation	2	58	0.35719	0.792062	ENSG00000105388;ENSG00000129152
GO:0050922	negative regulation of chemotaxis	2	58	0.35719	0.792062	ENSG00000035720;ENSG00000145147
GO:0061098	positive regulation of protein tyrosine kinase activity	2	58	0.35719	0.792062	ENSG00000035720;ENSG00000196711
GO:1902653	secondary alcohol biosynthetic process	2	58	0.35719	0.792062	ENSG00000001626;ENSG00000084674
GO:0071331	cellular response to hexose stimulus	4	140	0.35775	0.792891	ENSG00000001626;ENSG00000131914;ENSG00000145242;ENSG00000147571
GO:0032412	regulation of ion transmembrane transporter activity	7	268	0.358536	0.79408	ENSG00000001626;ENSG00000075461;ENSG00000141750;ENSG00000147571;ENSG00000162763;ENSG00000196632;ENSG00000197943
GO:0032940	secretion by cell	31	1334	0.36042	0.79408	ENSG00000001626;ENSG00000100078;ENSG00000103528;ENSG00000104112;ENSG00000104918;ENSG00000109684;ENSG00000110975;ENSG00000113302;ENSG00000113889;ENSG00000118271;ENSG00000131910;ENSG00000137766;ENSG00000143556;ENSG00000143839;ENSG00000145087;ENSG00000145242;ENSG00000147571;ENSG00000157404;ENSG00000159224;ENSG00000161610;ENSG00000163623;ENSG00000166148;ENSG00000167244;ENSG00000168481;ENSG00000170011…
GO:0030301	cholesterol transport	3	99	0.360835	0.79408	ENSG00000001626;ENSG00000084674;ENSG00000143921
GO:0042116	macrophage activation	3	99	0.360835	0.79408	ENSG00000035720;ENSG00000100078;ENSG00000141316
GO:0060191	regulation of lipase activity	3	99	0.360835	0.79408	ENSG00000157404;ENSG00000166148;ENSG00000265190
GO:0006986	response to unfolded protein	5	183	0.361252	0.79408	ENSG00000112530;ENSG00000134398;ENSG00000139055;ENSG00000169344;ENSG00000173641
GO:0030323	respiratory tube development	5	183	0.361252	0.79408	ENSG00000102678;ENSG00000107187;ENSG00000124664;ENSG00000140505;ENSG00000183287
GO:1901701	cellular response to oxygen-containing compound	27	1155	0.361611	0.79408	ENSG00000001626;ENSG00000035720;ENSG00000084674;ENSG00000099822;ENSG00000105929;ENSG00000111701;ENSG00000113302;ENSG00000116039;ENSG00000129152;ENSG00000131914;ENSG00000135824;ENSG00000136487;ENSG00000138039;ENSG00000140459;ENSG00000145147;ENSG00000145242;ENSG00000147571;ENSG00000147614;ENSG00000151418;ENSG00000158270;ENSG00000163623;ENSG00000166148;ENSG00000166828;ENSG00000167244;ENSG00000188910…
GO:0030595	leukocyte chemotaxis	6	226	0.362312	0.79408	ENSG00000035720;ENSG00000110680;ENSG00000143556;ENSG00000145147;ENSG00000157404;ENSG00000275385
GO:0035264	multicellular organism growth	4	141	0.362658	0.79408	ENSG00000043591;ENSG00000163273;ENSG00000167244;ENSG00000173898
GO:0042737	drug catabolic process	4	141	0.362658	0.79408	ENSG00000132746;ENSG00000140505;ENSG00000167419;ENSG00000223609
GO:0045471	response to ethanol	4	141	0.362658	0.79408	ENSG00000111701;ENSG00000131910;ENSG00000147571;ENSG00000163273
GO:0046425	regulation of JAK-STAT cascade	4	141	0.362658	0.79408	ENSG00000113302;ENSG00000136487;ENSG00000157404;ENSG00000178568
GO:0071326	cellular response to monosaccharide stimulus	4	141	0.362658	0.79408	ENSG00000001626;ENSG00000131914;ENSG00000145242;ENSG00000147571
GO:0035825	homologous recombination	2	59	0.364995	0.79408	ENSG00000165181;ENSG00000179008
GO:0051091	positive regulation of DNA-binding transcription factor activity	7	270	0.365575	0.79408	ENSG00000145242;ENSG00000153292;ENSG00000157404;ENSG00000163623;ENSG00000178403;ENSG00000179046;ENSG00000197943
GO:0045664	regulation of neuron differentiation	16	666	0.366317	0.79408	ENSG00000066032;ENSG00000100078;ENSG00000103528;ENSG00000104413;ENSG00000131914;ENSG00000138136;ENSG00000143320;ENSG00000145147;ENSG00000152208;ENSG00000153266;ENSG00000163623;ENSG00000165694;ENSG00000185133;ENSG00000185988;ENSG00000196711;ENSG00000204099
GO:0003177	pulmonary valve development	1	21	0.367788	0.79408	ENSG00000145147
GO:0006071	glycerol metabolic process	1	21	0.367788	0.79408	ENSG00000166391
GO:0006346	methylation-dependent chromatin silencing	1	21	0.367788	0.79408	ENSG00000111701
GO:0006883	cellular sodium ion homeostasis	1	21	0.367788	0.79408	ENSG00000169344
GO:0007350	blastoderm segmentation	1	21	0.367788	0.79408	ENSG00000241186
GO:0007398	ectoderm development	1	21	0.367788	0.79408	ENSG00000185479
GO:0007413	axonal fasciculation	1	21	0.367788	0.79408	ENSG00000153266
GO:0014047	glutamate secretion	1	21	0.367788	0.79408	ENSG00000166148
GO:0017000	antibiotic biosynthetic process	1	21	0.367788	0.79408	ENSG00000140505
GO:0017121	phospholipid scrambling	1	21	0.367788	0.79408	ENSG00000004939
GO:0030277	maintenance of gastrointestinal epithelium	1	21	0.367788	0.79408	ENSG00000160182
GO:0030809	negative regulation of nucleotide biosynthetic process	1	21	0.367788	0.79408	ENSG00000004939
GO:0031281	positive regulation of cyclase activity	1	21	0.367788	0.79408	ENSG00000044012
GO:0034315	regulation of Arp2/3 complex-mediated actin nucleation	1	21	0.367788	0.79408	ENSG00000066032
GO:0035813	regulation of renal sodium excretion	1	21	0.367788	0.79408	ENSG00000166148
GO:0043373	CD4-positive, alpha-beta T cell lineage commitment	1	21	0.367788	0.79408	ENSG00000113302
GO:0045624	positive regulation of T-helper cell differentiation	1	21	0.367788	0.79408	ENSG00000113302
GO:0046641	positive regulation of alpha-beta T cell proliferation	1	21	0.367788	0.79408	ENSG00000113302
GO:0050908	detection of light stimulus involved in visual perception	1	21	0.367788	0.79408	ENSG00000070729
GO:0050962	detection of light stimulus involved in sensory perception	1	21	0.367788	0.79408	ENSG00000070729
GO:0086012	membrane depolarization during cardiac muscle cell action potential	1	21	0.367788	0.79408	ENSG00000099822
GO:0090050	positive regulation of cell migration involved in sprouting angiogenesis	1	21	0.367788	0.79408	ENSG00000137440
GO:0090330	regulation of platelet aggregation	1	21	0.367788	0.79408	ENSG00000171557
GO:0098703	calcium ion import across plasma membrane	1	21	0.367788	0.79408	ENSG00000155886
GO:0101023	vascular endothelial cell proliferation	1	21	0.367788	0.79408	ENSG00000167244
GO:0106030	neuron projection fasciculation	1	21	0.367788	0.79408	ENSG00000153266
GO:0140131	positive regulation of lymphocyte chemotaxis	1	21	0.367788	0.79408	ENSG00000143556
GO:1900017	positive regulation of cytokine production involved in inflammatory response	1	21	0.367788	0.79408	ENSG00000100078
GO:1900151	regulation of nuclear-transcribed mRNA catabolic process, deadenylation-dependent decay	1	21	0.367788	0.79408	ENSG00000188425
GO:1900372	negative regulation of purine nucleotide biosynthetic process	1	21	0.367788	0.79408	ENSG00000004939
GO:1902001	fatty acid transmembrane transport	1	21	0.367788	0.79408	ENSG00000151365
GO:1902307	positive regulation of sodium ion transmembrane transport	1	21	0.367788	0.79408	ENSG00000196632
GO:1905562	regulation of vascular endothelial cell proliferation	1	21	0.367788	0.79408	ENSG00000167244
GO:2000316	regulation of T-helper 17 type immune response	1	21	0.367788	0.79408	ENSG00000113302
GO:0052547	regulation of peptidase activity	11	446	0.369294	0.796926	ENSG00000101074;ENSG00000101435;ENSG00000113889;ENSG00000124102;ENSG00000145879;ENSG00000164266;ENSG00000175121;ENSG00000197641;ENSG00000206075;ENSG00000221867;ENSG00000265190
GO:0008584	male gonad development	4	143	0.372469	0.801574	ENSG00000102678;ENSG00000138039;ENSG00000143839;ENSG00000157404
GO:0031341	regulation of cell killing	3	101	0.372612	0.801574	ENSG00000035720;ENSG00000113302;ENSG00000205420
GO:0035282	segmentation	3	101	0.372612	0.801574	ENSG00000165556;ENSG00000173253;ENSG00000241186
GO:0045639	positive regulation of myeloid cell differentiation	3	101	0.372612	0.801574	ENSG00000100078;ENSG00000110680;ENSG00000113302
GO:0098869	cellular oxidant detoxification	3	101	0.372612	0.801574	ENSG00000167210;ENSG00000167419;ENSG00000223609
GO:0051926	negative regulation of calcium ion transport	2	60	0.372764	0.801574	ENSG00000110680;ENSG00000164266
GO:0060563	neuroepithelial cell differentiation	2	60	0.372764	0.801574	ENSG00000055732;ENSG00000104413
GO:0051704	multi-organism process	64	2840	0.373313	0.802349	ENSG00000001626;ENSG00000035720;ENSG00000079393;ENSG00000084674;ENSG00000096088;ENSG00000100078;ENSG00000101435;ENSG00000104755;ENSG00000110680;ENSG00000111701;ENSG00000112530;ENSG00000113302;ENSG00000123843;ENSG00000124102;ENSG00000131914;ENSG00000135454;ENSG00000135480;ENSG00000137392;ENSG00000138696;ENSG00000139144;ENSG00000140505;ENSG00000140623;ENSG00000141316;ENSG00000142515;ENSG00000143556…
GO:0010632	regulation of epithelial cell migration	6	229	0.373863	0.80271	ENSG00000095203;ENSG00000137440;ENSG00000145147;ENSG00000183287;ENSG00000197943;ENSG00000241186
GO:0032869	cellular response to insulin stimulus	6	229	0.373863	0.80271	ENSG00000105929;ENSG00000111701;ENSG00000116039;ENSG00000147614;ENSG00000151418;ENSG00000167244
GO:0009611	response to wounding	17	714	0.374046	0.80271	ENSG00000004939;ENSG00000095203;ENSG00000109205;ENSG00000113889;ENSG00000123843;ENSG00000129152;ENSG00000159224;ENSG00000163209;ENSG00000171557;ENSG00000171560;ENSG00000171564;ENSG00000178568;ENSG00000197153;ENSG00000197943;ENSG00000205420;ENSG00000223609;ENSG00000265190
GO:1901698	response to nitrogen compound	26	1119	0.377154	0.805223	ENSG00000001626;ENSG00000075461;ENSG00000099822;ENSG00000104918;ENSG00000105929;ENSG00000111701;ENSG00000116039;ENSG00000135824;ENSG00000136487;ENSG00000138039;ENSG00000140459;ENSG00000143839;ENSG00000145147;ENSG00000147571;ENSG00000147614;ENSG00000148408;ENSG00000151418;ENSG00000158270;ENSG00000159224;ENSG00000160182;ENSG00000163623;ENSG00000167244;ENSG00000169344;ENSG00000173612;ENSG00000204010…
GO:0007204	positive regulation of cytosolic calcium ion concentration	8	317	0.37736	0.805223	ENSG00000055732;ENSG00000110680;ENSG00000113889;ENSG00000152822;ENSG00000155886;ENSG00000161610;ENSG00000166148;ENSG00000197943
GO:0046546	development of primary male sexual characteristics	4	144	0.377371	0.805223	ENSG00000102678;ENSG00000138039;ENSG00000143839;ENSG00000157404
GO:0043044	ATP-dependent chromatin remodeling	3	102	0.378485	0.805223	ENSG00000077080;ENSG00000274618;ENSG00000275126
GO:0051145	smooth muscle cell differentiation	2	61	0.380494	0.805223	ENSG00000102678;ENSG00000157404
GO:0001502	cartilage condensation	1	22	0.381451	0.805223	ENSG00000138696
GO:0002320	lymphoid progenitor cell differentiation	1	22	0.381451	0.805223	ENSG00000157404
GO:0002418	immune response to tumor cell	1	22	0.381451	0.805223	ENSG00000113302
GO:0002827	positive regulation of T-helper 1 type immune response	1	22	0.381451	0.805223	ENSG00000113302
GO:0006907	pinocytosis	1	22	0.381451	0.805223	ENSG00000155066
GO:0007130	synaptonemal complex assembly	1	22	0.381451	0.805223	ENSG00000171772
GO:0007617	mating behavior	1	22	0.381451	0.805223	ENSG00000166148
GO:0009190	cyclic nucleotide biosynthetic process	1	22	0.381451	0.805223	ENSG00000163273
[truncated: 2,263 more rows]
